# Supplementary material for: Dataset on a problem of assigning activities to children, with various optimization constraints
Source: Data Brief. 2019 Jun 21;25:104168. doi: 10.1016/j.dib.2019.104168 (PMC6612618; doi:10.1016/j.dib.2019.104168)
Supplement: Supplementary file 1 [file mmc1.zip]

Archive with 7 entries (7 files):
- activity.csv
- child.csv
- knome.csv
- lifetime.csv
- occurrence.csv
- period.csv
- preference.csv
