# Supplementary material for: Dataset on a problem of assigning activities to children, with various optimization constraints
Source: Data Brief. 2019 Jun 21;25:104168. doi: 10.1016/j.dib.2019.104168 (PMC6612618; doi:10.1016/j.dib.2019.104168)
Supplement: Supplementary file 1 [file mmc1.zip › activity.csv]

idactivity	pricefixed	pricechild	life	minchild	maxchild	minage	maxage	similarity
9874	200		FALSE	10	16	9	13	987
4680			FALSE	1	1	13	16	468
4500			FALSE	1	1	13	16	450
6320		7.5	FALSE	5	7	6	7	632
9629			FALSE	3	5	14	16	962
9749			FALSE	2	3	14	16	974
9689	75		FALSE	6	10	8	16	968
9690	40		FALSE	6	10	8	16	969
9687	100		FALSE	10	15	8	12	968
1143		5	FALSE	5	7	8	11	114
2120	75		FALSE	15	18	8	16	212
2005			FALSE	10	14	10	16	200
9806	100		FALSE	6	12	9	12	980
9859			FALSE	5	20	10	16	985
4501			FALSE	1	1	13	16	450
9599			FALSE	1	1	13	16	959
1			FALSE	50	65	8	16	1
3610		13	FALSE	8	14	9	16	361
2020	70		FALSE	4	12	8	16	202
2250			FALSE	4	12	8	13	225
9677			FALSE	1	4	8	16	967
9778			FALSE	1	1	13	16	977
570			FALSE	6	12	12	16	570
9605			FALSE	4	8	8	16	960
9600			FALSE	6	20	13	16	960
9575	650		FALSE	30	50	8	16	957
9576	650		FALSE	30	50	8	16	957
9661			FALSE	4	8	10	16	966
9783			FALSE	6	12	12	16	978
9734			FALSE	1	1	13	16	973
3620		12	FALSE	6	9	8	10	362
9626			FALSE	1	1	13	16	962
9644	200		FALSE	10	12	9	13	964
9867			FALSE	8	14	8	16	986
9818	170		FALSE	8	10	11	13	981
350		20	FALSE	15	20	8	16	350
9699			FALSE	5	15	13	16	969
2400			FALSE	5	12	8	10	240
2401			FALSE	5	12	11	13	240
9705			FALSE	8	20	8	16	970
9637			FALSE	6	10	8	13	963
2004			FALSE	8	15	8	16	200
9561			FALSE	1	3	13	16	956
4290			FALSE	1	1	13	16	429
9752			FALSE	1	1	13	16	975
4310			FALSE	1	1	13	16	431
4320			FALSE	1	1	13	16	432
4330			FALSE	1	1	13	16	433
4340			FALSE	1	1	13	16	434
9681			FALSE	5	14	12	16	968
9671			FALSE	1	3	13	16	967
9735			FALSE	1	1	14	16	973
9659			FALSE	1	1	14	16	965
9736			FALSE	1	1	14	16	973
9737			FALSE	1	1	14	16	973
9780		25	FALSE	6	8	8	12	978
9854		3	FALSE	12	24	10	12	985
2301			FALSE	1	1	12	16	230
2801		7	FALSE	8	10	12	16	280
2802		6	FALSE	8	10	8	16	280
9640			FALSE	10	20	8	16	964
9733			FALSE	1	2	14	16	973
9639			FALSE	10	20	8	16	963
9886			FALSE	2	3	11	16	988
3360			FALSE	6	12	8	10	336
3380			FALSE	6	12	8	12	338
3390			FALSE	6	12	10	15	339
2803		6	FALSE	8	10	8	16	280
3400	167		FALSE	5	16	8	12	340
200	150		FALSE	6	12	8	12	200
3370			FALSE	6	12	9	13	337
9738			FALSE	1	2	13	16	973
3430			FALSE	5	8	8	16	343
9775	200		FALSE	10	16	8	12	977
3440		16.2	FALSE	10	15	8	16	344
9714			FALSE	10	20	12	16	971
3460	20		FALSE	5	10	10	16	346
3470	22.5		FALSE	4	10	8	16	347
9628		15	FALSE	1	3	8	11	962
9625		15	FALSE	2	4	8	11	962
9725		30	FALSE	6	8	10	16	972
9723			FALSE	10	30	11	16	972
3750	175		FALSE	6	8	8	10	375
9691		5	FALSE	6	12	11	16	969
9807		2.5	FALSE	10	20	8	11	980
9848		8	FALSE	2	10	8	16	984
250			FALSE	8	16	9	12	250
3500			FALSE	12	24	12	16	350
3510			FALSE	6	10	8	14	351
3511			FALSE	10	15	12	16	351
3650		7	FALSE	3	6	11	16	365
9808		2.5	FALSE	10	20	11	16	980
4480		15	FALSE	3	5	14	16	448
3790		20	FALSE	6	20	10	14	379
9641	10		FALSE	5	15	8	16	964
9678	150		FALSE	15	20	8	12	967
9679	150		FALSE	15	20	8	13	967
9680	150		FALSE	15	20	8	12	968
3560			FALSE	10	19	10	16	356
9721			FALSE	1	1	14	16	972
3951			FALSE	6	12	11	14	395
6190		2	FALSE	5	7	6	7	619
3570			FALSE	6	12	8	12	357
3580			FALSE	1	4	10	16	358
3581			FALSE	1	4	10	16	358
3660	150		FALSE	8	12	8	16	366
4131			FALSE	5	8	12	16	413
3561			FALSE	10	16	10	16	356
3600	50		FALSE	15	28	10	16	360
2561		6	FALSE	2	5	8	12	256
9724		6	FALSE	2	5	12	16	972
2091			FALSE	2	10	8	16	209
9726			FALSE	1	1	13	16	972
9706		40	FALSE	1	5	14	16	970
6180	150		FALSE	8	12	6	7	618
9611			FALSE	3	5	10	16	961
3990	150		FALSE	10	16	8	12	399
4460			FALSE	1	1	13	16	446
9670			FALSE	1	2	13	16	967
3670			FALSE	8	20	8	16	367
9704			FALSE	2	20	12	16	970
9756			FALSE	3	15	12	16	975
6000	40		FALSE	6	10	6	7	600
130		10	FALSE	7	21	8	16	130
4750			FALSE	1	1	13	16	475
3680			FALSE	1	1	8	16	368
2852			FALSE	3	5	8	16	285
9292	100		FALSE	10	20	13	16	929
3910		10	FALSE	10	12	12	16	391
4630			FALSE	6	12	12	16	463
230			FALSE	4	8	9	12	230
9205		10	FALSE	5	13	8	16	920
9206		10	FALSE	4	15	10	16	920
9207		10	FALSE	4	15	10	16	920
9208		10	FALSE	4	15	8	16	920
9209		10	FALSE	4	15	8	16	920
9210	35	8	FALSE	2	25	8	16	921
9211		4	FALSE	4	8	8	16	921
9212	15	4	FALSE	4	8	10	16	921
9213			FALSE	1	2	11	16	921
9214	20		FALSE	6	12	10	13	921
9215	0		FALSE	2	10	11	16	921
9216			FALSE	4	6	8	16	921
9217			FALSE	4	8	8	16	921
9218			FALSE	2	4	10	16	921
9219	25		FALSE	4	10	8	11	921
9220	50		FALSE	10	13	8	16	922
9221		9	FALSE	22	24	10	16	922
9222	80		FALSE	15	20	8	16	922
9223			FALSE	5	7	8	11	922
9224		10	FALSE	4	10	8	16	922
9225	100		FALSE	2	12	8	16	922
9226			FALSE	4	10	8	12	922
3350		20	FALSE	7	14	8	12	335
9228			FALSE	8	15	8	16	922
9229			FALSE	4	10	8	16	922
9230		8	FALSE	4	10	8	16	923
9231		10	FALSE	2	10	8	16	923
9232		5	FALSE	2	4	11	16	923
9233		5	FALSE	2	4	11	16	923
9234			FALSE	5	15	9	16	923
9235		7.5	FALSE	5	10	10	16	923
9236			FALSE	5	14	8	16	923
9237			FALSE	4	10	10	16	923
9238		8	FALSE	2	10	8	16	923
9239		8	FALSE	2	10	8	16	923
9240		7	FALSE	2	10	8	10	924
9241		7	FALSE	2	10	11	16	924
9242	50		FALSE	5	20	11	16	924
9243	50		FALSE	5	20	8	10	924
9244		6	FALSE	3	8	10	16	924
9245	100		FALSE	10	15	10	12	924
9246			FALSE	2	10	8	16	924
9247			FALSE	8	25	8	16	924
9248			FALSE	5	10	10	14	924
9249	100		FALSE	2	12	8	16	924
9250		8	FALSE	2	6	10	16	925
9251			FALSE	10	12	8	16	925
9252			FALSE	8	20	8	16	925
9253	0		FALSE	6	10	10	16	925
9254		15	FALSE	6	14	8	16	925
9255		10	FALSE	5	8	8	12	925
9577	50		FALSE	5	10	10	16	957
9578	50		FALSE	5	10	10	16	957
9300		10	FALSE	4	6	8	12	930
2680		15	FALSE	8	18	12	16	268
9881			FALSE	6	6	8	12	988
170	100		FALSE	6	12	10	12	170
6060		5	FALSE	2	6	6	7	606
3082		5	FALSE	2	10	8	16	308
9866			FALSE	6	20	8	12	986
9610			FALSE	8	12	8	13	961
9353			FALSE	5	12	8	11	935
9354			FALSE	5	12	12	16	935
9347		11	FALSE	10	25	10	16	934
2151			FALSE	2	16	8	12	215
9844		10	FALSE	3	6	8	12	984
9845		10	FALSE	3	6	8	12	984
2800		7	FALSE	8	10	12	16	280
2910		20	FALSE	8	14	12	16	291
9793		7	FALSE	10	12	11	16	979
9582		8	FALSE	5	10	8	16	958
9784	150		FALSE	5	10	8	11	978
9586	150		FALSE	5	10	12	16	958
620	150		FALSE	15	20	8	12	620
3840			FALSE	1	4	10	16	384
9581		8	FALSE	5	10	8	16	958
9638		7	FALSE	5	10	8	13	963
1411		7	FALSE	10	15	8	16	141
2011			FALSE	4	6	10	16	201
9627			TRUE	12	15	12	16	962
9657			FALSE	5	10	14	16	965
9768			FALSE	5	7	12	16	976
9895			FALSE	6	16	10	16	989
3210		10	FALSE	8	14	8	16	321
9847		8	FALSE	2	10	8	16	984
9674			FALSE	1	3	13	16	967
9675			FALSE	1	3	13	16	967
9296			FALSE	1	1	15	16	929
9698			FALSE	1	1	14	16	969
9672			FALSE	1	3	14	16	967
9294			FALSE	1	2	13	16	929
9831		8	FALSE	5	10	10	16	983
9614			FALSE	1	6	8	16	961
9853	240		FALSE	10	15	9	13	985
1410			FALSE	10	14	10	16	141
9604	0		FALSE	2	2	8	12	960
3690			FALSE	6	8	8	12	369
9757			FALSE	2	4	12	16	975
4050			FALSE	10	15	13	16	405
3240	150		FALSE	10	15	8	12	324
9623	80		FALSE	15	20	11	16	962
9601			FALSE	6	10	12	16	960
9889			FALSE	2	6	12	16	988
9287			FALSE	8	20	8	11	928
9642			FALSE	6	14	12	16	964
4080			FALSE	2	4	13	16	408
9620			FALSE	4	10	10	16	962
1360	100		FALSE	6	10	8	11	136
1361	100		FALSE	6	10	12	16	136
121	310		FALSE	10	25	8	12	121
122	310		FALSE	10	25	9	15	122
9764			FALSE	5	10	8	16	976
6540	50	5	FALSE	12	14	6	7	654
9655		7	FALSE	2	5	8	13	965
9656		3	FALSE	2	5	8	13	965
1350			FALSE	8	16	11	13	135
9834		15	FALSE	4	15	8	16	983
1510		10	FALSE	3	5	10	13	151
9686	100		FALSE	10	20	8	12	968
9761			FALSE	2	5	8	16	976
1780			FALSE	4	10	10	16	178
2111			FALSE	10	20	8	16	211
9999			FALSE					999
9651	22.5		FALSE	5	10	10	16	965
9622		8	FALSE	8	12	8	16	962
9573		8	FALSE	8	12	8	16	957
9652	22.5		FALSE	5	10	10	16	965
9653	22.5		FALSE	5	10	10	16	965
9755			FALSE	5	8	8	12	975
9654	22.5		FALSE	5	10	12	16	965
9269			FALSE	1	3	12	16	926
9270			FALSE	1	3	12	16	927
9271			FALSE	2	6	8	16	927
9272		10	FALSE	6	10	8	16	927
9273			FALSE	15	30	12	16	927
2160	20		FALSE	5	10	12	16	216
2620			FALSE	6	12	8	12	262
2002	280	10	FALSE	10	16	12	16	200
2660	150		FALSE	10	16	8	12	266
9782		7	FALSE	5	10	8	16	978
9748			FALSE	4	6	13	16	974
9816			FALSE	1	2	13	16	981
9852			FALSE	15	20	10	12	985
9612	100		FALSE	5	10	8	16	961
2711	75	5	FALSE	10	14	8	16	271
9636		3	FALSE	5	10	8	16	963
9615			FALSE	1	6	8	16	961
411		10	FALSE	8	21	8	16	411
3850			FALSE	1	4	10	16	385
9789			FALSE	10	15	8	12	978
9280			FALSE	13	14	8	16	928
9715		15	FALSE	2	8	8	16	971
9607		10	FALSE	3	10	8	16	960
40		10	FALSE	2	10	8	16	40
41		10	FALSE	2	10	8	16	41
9788		12	FALSE	8	14	9	14	978
9344		10	FALSE	2	4	10	16	934
60		10	FALSE	2	12	8	16	60
70		10	FALSE	2	10	10	16	70
9295	180		FALSE	8	10	8	16	929
9645	100		FALSE	5	8	8	16	964
100		12	FALSE	5	8	11	16	100
9303		10	FALSE	4	15	8	16	930
9304		10	FALSE	4	12	8	16	930
9345		5	FALSE	5	10	8	16	934
140		12	FALSE	8	14	8	14	140
151		12	FALSE	4	8	9	11	151
9320		8	FALSE	2	12	8	16	932
9316		6.5	FALSE	5	8	8	16	931
9315		6.5	FALSE	5	8	8	16	931
3880		10	FALSE	10	20	8	16	388
970	150		FALSE	3	4	8	10	970
270	200		FALSE	12	15	8	16	270
9288			FALSE	2	8	8	16	928
9289			FALSE	2	8	8	16	928
9572		12	FALSE	6	14	8	16	957
9258			FALSE	2	6	10	16	925
210		12	FALSE	8	14	8	16	210
9798	130		FALSE	16	23	8	12	979
9305		10	FALSE	4	15	8	16	930
240		0	FALSE	2	6	11	16	240
9357			FALSE	2	15	8	16	935
6550		9	FALSE	10	14	6	7	655
9770		13	FALSE	6	14	8	16	977
9771		12	FALSE	6	14	8	16	977
9747		40	TRUE	2	2	14	16	974
9286	100		FALSE	2	6	10	16	928
300			FALSE	2	7	8	10	300
310		12	FALSE	8	12	9	16	310
9785		1	FALSE	3	15	8	16	978
9285			FALSE	2	4	10	16	928
9264	30		FALSE	2	6	8	16	926
9334			FALSE	2	3	12	16	933
9617			FALSE	6	8	12	16	961
9884			FALSE	1	1	13	16	988
9870	112		FALSE	10	15	6	7	987
3261			FALSE	10	15	12	16	326
9618			FALSE	6	8	8	11	961
380		12	FALSE	8	14	8	16	380
9335	20		FALSE	4	10	10	16	933
400			FALSE	4	10	12	16	400
9602			TRUE	2	3	12	16	960
9352			FALSE	5	12	12	16	935
420		5	FALSE	10	18	8	16	420
9693			FALSE	4	10	12	16	969
440		10	FALSE	2	12	8	16	440
9569			FALSE	10	25	12	16	956
9590	50		FALSE	3	18	8	16	959
9274		15	FALSE	10	12	8	12	927
9260		10	FALSE	4	9	8	16	926
9261		10	FALSE	4	8	8	16	926
9262		10	FALSE	4	8	8	16	926
9263		10	FALSE	4	8	8	16	926
9284			FALSE	6	10	8	16	928
500	100		FALSE	6	10	12	16	500
510		20	TRUE	10	12	12	13	510
9336		4	FALSE	5	15	8	16	933
530			FALSE	10	14	10	16	530
9826		12	FALSE	4	12	8	16	982
9333			FALSE	4	10	10	16	933
9256		20	FALSE	5	20	10	16	925
9306		12	FALSE	4	15	8	16	930
9588		10	FALSE	2	10	8	10	958
9673	25		FALSE	4	4	12	16	967
600		8	FALSE	6	15	8	12	600
9332	20		FALSE	5	10	12	16	933
9307		10	FALSE	4	12	8	16	930
9308		10	FALSE	4	15	8	16	930
9868			FALSE	7	15	8	11	986
641			FALSE	5	12	12	16	641
9309		12	FALSE	4	15	8	16	930
9827		10	FALSE	4	15	8	16	982
9331			FALSE	4	10	10	16	933
680	40		FALSE	10	40	8	16	680
690			FALSE	2	4	8	16	690
700		0	FALSE	8	20	8	16	700
9676			FALSE	8	14	8	16	967
610			FALSE	4	8	10	16	610
9765			FALSE	10	14	10	16	976
9330	20		FALSE	4	10	10	16	933
740	30		FALSE	4	8	8	16	740
750	240		FALSE	10	12	8	12	750
9589		10	FALSE	10	16	8	12	958
760		13	FALSE	8	14	8	16	760
9828		10	FALSE	5	12	8	16	982
9829		10	FALSE	5	12	8	16	982
780	100		FALSE	7	14	8	12	780
9283			FALSE	8	12	10	16	928
9716			FALSE	6	12	10	12	971
810			FALSE	3	10	8	16	810
820	100		FALSE	5	20	10	16	820
9346			FALSE	2	3	11	16	934
840	140		FALSE	12	14	8	16	840
9591			FALSE	2	5	8	11	959
9592			FALSE	2	5	12	16	959
9894	45	7	FALSE	10	20	9	16	989
9767			FALSE	10	20	10	16	976
880			FALSE	3	5	8	12	880
2370		10	FALSE	10	15	10	16	237
9792			FALSE	8	10	10	14	979
9856			FALSE	6	12	8	16	985
910			FALSE	6	12	8	12	910
9643		5	FALSE	2	5	8	13	964
9830		8	FALSE	5	10	10	16	983
940		9	FALSE	10	20	8	16	940
950			FALSE	10	15	8	16	950
960		11	FALSE	8	14	8	16	960
9717			FALSE	6	12	10	14	971
9718			FALSE	6	12	8	12	971
990			FALSE	6	12	8	12	990
9799	130		FALSE	16	23	8	12	979
9758			FALSE	2	3	13	16	975
1020			FALSE	5	10	10	12	102
9290		10	FALSE	6	12	10	12	929
9291		3	FALSE	9	12	8	12	929
1032	100		FALSE	6	12	10	12	103
9858	60		FALSE	7	14	8	12	985
9574			FALSE	1	1	12	16	957
9697			FALSE	1	1	12	16	969
4100			FALSE	2	2	13	16	410
9731			FALSE	4	10	8	16	973
9634		24	FALSE	5	10	12	13	963
1073		24	FALSE	5	14	12	16	107
9769		13	FALSE	8	14	9	16	976
9832		8	FALSE	10	20	8	12	983
9833		8	FALSE	10	30	8	12	983
1100			FALSE	5	10	8	16	110
9259			FALSE	6	15	12	16	925
1120	280	8	FALSE	15	21	8	12	112
9702	90		FALSE	4	6	8	13	970
9694			FALSE	2	5	8	12	969
9695			FALSE	2	5	12	16	969
9865	30		FALSE	7	15	8	16	986
9571		11	FALSE	6	14	8	16	957
9812			FALSE	10	20	12	16	981
9796	20		FALSE	4	12	8	16	979
9351	20		FALSE	3	8	8	16	935
9800	130		FALSE	16	23	8	12	980
6120	50	6	FALSE	12	14	6	7	612
1210			FALSE	2	10	11	16	121
9836		16	FALSE	2	10	10	16	983
3720		12	FALSE	8	14	8	16	372
6020		8	FALSE	6	12	6	7	602
9329			FALSE	6	30	8	16	932
1230			FALSE	2	10	8	16	123
9281			FALSE	13	20	12	16	928
1250			FALSE	10	20	10	16	125
1260			FALSE	7	20	10	16	126
1270			FALSE	5	10	10	16	127
4090			FALSE	1	2	13	16	409
9849			FALSE	10	15	8	16	984
1300	37.5		FALSE	10	14	9	16	130
1301	75		FALSE	10	15	9	16	130
9282			FALSE	10	17	12	16	928
9302			FALSE	6	15	12	16	930
1330		2	FALSE	10	14	8	16	133
1340			FALSE	4	20	8	16	134
9593			FALSE	2	20	8	16	959
1380	0	8	FALSE	14	27	8	16	138
1390			FALSE	8	14	9	11	139
9766	50		FALSE	10	20	8	16	976
1420	50		FALSE	10	20	11	15	142
1430	230		FALSE	8	14	8	13	143
1440			FALSE	4	12	8	16	144
1450			FALSE	5	20	10	16	145
1460			FALSE	6	9	12	16	146
9319			FALSE	2	10	11	16	931
9835		16	FALSE	2	10	10	16	983
1490			FALSE	8	12	10	16	149
1500	50		FALSE	4	6	8	16	150
1520	125		FALSE	10	15	8	16	152
9348	100		FALSE	10	15	8	12	934
9630			FALSE	2	6	12	16	963
4120			FALSE	1	5	12	16	412
1550			FALSE	8	15	8	13	155
1560			FALSE	6	12	8	16	156
9328			FALSE	15	30	8	12	932
9594			FALSE	10	14	10	16	959
9595			FALSE	6	6	8	16	959
1591	134		FALSE	15	17	8	11	159
1600		4	FALSE	2	15	10	12	160
9606		10	FALSE	3	10	8	16	960
1620			FALSE	6	15	8	16	162
9892			FALSE	3	6	12	16	989
9730			FALSE	4	15	8	16	973
1931			FALSE	4	15	8	16	193
1640			FALSE	3	15	8	16	164
9321			FALSE	3	10	8	16	932
1391	160		FALSE	10	12	8	11	139
9278	160		FALSE	10	14	8	11	927
1670			FALSE	12	20	10	16	167
9616			FALSE	2	8	10	16	961
9746			FALSE	2	10	12	16	974
9739	150		FALSE	10	15	10	16	973
1710			FALSE	5	25	8	16	171
1720			FALSE	10	15	10	16	172
1730			FALSE	5	10	8	16	173
9317			FALSE	20	30	8	16	931
9318			FALSE	2	4	10	16	931
9719			FALSE	6	10	8	12	971
9603			FALSE	2	15	8	16	960
9268		15	FALSE	8	12	10	16	926
9875	167		FALSE	10	16	8	12	987
9633		8	FALSE	4	6	12	16	963
9632		8	FALSE	4	6	12	16	963
9631		8	FALSE	4	6	12	16	963
9608		15	FALSE	6	8	8	16	960
9562		10	FALSE	5	10	8	12	956
9696			FALSE	3	6	8	12	969
2804		7	FALSE	4	10	8	16	280
9275			FALSE	2	15	8	9	927
9276			FALSE	2	15	10	13	927
1850			TRUE	10	15	8	16	185
1860			TRUE	3	8	8	16	186
1870			FALSE	10	17	12	16	187
9790	75	5	FALSE	10	20	10	16	979
1890	50		FALSE	8	15	8	16	189
9864		7	FALSE	2	12	10	16	986
1910			TRUE	2	4	8	16	191
9560			TRUE	2	6	8	16	956
9811			TRUE	1	2	8	13	981
9837		9	FALSE	3	8	8	16	983
9838		9	FALSE	3	8	8	16	983
9563			FALSE	5	10	8	16	956
9564			FALSE	5	10	8	16	956
9565			FALSE	5	10	8	16	956
9566			FALSE	5	10	8	16	956
1950		15	FALSE	4	8	8	11	195
9839		10	FALSE	2	6	10	12	983
9257			FALSE	6	16	8	9	925
9579			FALSE	6	16	8	11	957
9580			FALSE	6	16	12	16	958
1990		35	TRUE	3	12	8	16	199
1991		30	TRUE	7	17	8	16	199
9311		10	FALSE	4	15	8	16	931
9801		5	FALSE	5	15	8	13	980
9337		4	FALSE	3	20	8	12	933
2030			FALSE	8	16	8	16	203
9356			FALSE	8	16	8	16	935
9840			FALSE	2	20	8	12	984
2050			FALSE	4	30	9	16	205
2060			FALSE	3	20	10	16	206
9338			FALSE	2	5	10	16	933
9597	200		FALSE	5	12	9	12	959
2090			FALSE	2	16	8	16	209
9267			FALSE	6	12	8	12	926
2110			FALSE	6	20	8	16	211
2130		12	FALSE	5	10	8	11	213
9349			FALSE	4	25	9	16	934
9646			FALSE	15	20	9	12	964
9647			FALSE	15	20	9	12	964
9301			FALSE			8	16	930
2140			FALSE	4	16	8	16	214
2150			FALSE	10	16	9	16	215
9266		7	FALSE	10	24	11	16	926
2170		5.5	FALSE	10	20	8	16	217
9339		8	FALSE	6	18	8	16	933
9293		5	FALSE	15	25	8	16	929
2173		8	FALSE	10	25	8	12	217
9791			FALSE	4	8	12	16	979
9802	130		FALSE	10	23	10	16	980
9265	300		FALSE	10	20	8	12	926
9841		10	FALSE	4	15	8	16	984
2220		12	FALSE	5	10	9	12	222
2230		5	FALSE	8	18	10	16	223
9340			FALSE	6	16	11	16	934
2240		10	FALSE	10	15	8	16	224
9825	150		FALSE	6	10	11	13	982
9596			FALSE	10	16	11	16	959
9558		10	FALSE	5	7	8	16	955
9559		10	FALSE	5	7	8	16	955
9621		18	FALSE	5	8	8	12	962
2263			FALSE	1	4	10	16	226
2270			FALSE	6	12	12	16	227
2271			FALSE	6	12	12	16	227
9584			FALSE	5	10	10	16	958
9585			FALSE	5	10	10	16	958
2280			FALSE	1	1	11	16	228
9873			FALSE	1	2	11	16	987
9682		15	FALSE	2	5	8	12	968
9327		4	FALSE	4	8	8	16	932
2310	22.5		FALSE	4	10	10	16	231
9727			FALSE	6	30	8	16	972
2330	25		FALSE	6	12	8	11	233
9876			FALSE	4	10	10	16	987
6311	25		FALSE	6	12	6	7	631
6310	25		FALSE	5	12	6	7	631
2333	25		FALSE	6	12	8	11	233
9803	130		FALSE	16	23	8	12	980
2350			FALSE	5	7	9	16	235
9658			FALSE	9	12	9	16	965
2360			FALSE	14	25	8	12	236
2361			FALSE	14	25	8	12	236
9277		10	FALSE	10	20	13	16	927
9774		35	TRUE	8	14	12	16	977
9299			FALSE	3	3	13	16	929
2390	40		FALSE	8	15	10	16	239
9326		1	FALSE	4	10	8	14	932
9804	130		FALSE	10	22	8	16	980
9587			FALSE	5	15	12	16	958
2430			FALSE	6	8	8	16	243
9324	30		FALSE	4	10	10	16	932
9325	30		FALSE	4	10	10	16	932
2450	30		FALSE	10	12	14	16	245
9323			FALSE	4	10	10	16	932
9583			FALSE	2	3	11	16	958
2500			FALSE	2	10	10	16	250
9660			FALSE	10	20	8	16	966
2520			FALSE	4	14	8	16	252
2530			FALSE	1	4	10	16	253
9763	100		FALSE	6	12	12	16	976
9743	100		FALSE	6	12	12	16	974
9777			FALSE	6	10	8	16	977
2560		7	FALSE	4	10	8	16	256
2570			FALSE	2	20	8	16	257
9869			FALSE	8	12	8	16	986
2590			FALSE	1	4	10	16	259
9350			FALSE	4	5	13	16	935
9842		8	FALSE	1	10	8	16	984
9843		8	FALSE	1	10	8	16	984
2640		8	FALSE	5	15	8	12	264
9648		10	FALSE	5	12	8	12	964
9312			FALSE	4	10	12	16	931
2710	75	5	FALSE	10	15	8	16	271
9649		20	FALSE	2	5	8	16	964
6150			FALSE	2	6	6	7	615
371			FALSE	4	10	8	16	371
9341		5	FALSE	2	4	10	13	934
9810			FALSE	5	25	10	16	981
9795		7	FALSE	4	10	10	16	979
9298		10	FALSE	4	10	8	16	929
2780		11	FALSE	12	14	8	16	278
9711			FALSE	5	14	8	16	971
9598			FALSE	1	4	8	12	959
2820		3	FALSE	6	15	8	13	282
9722			FALSE	10	20	8	11	972
2840	75		FALSE	2	20	8	16	284
2850			FALSE	4	10	8	16	285
2851			FALSE	4	10	8	16	285
2860		8	FALSE	2	20	8	12	286
9846		10	FALSE	4	15	8	16	984
9753			FALSE	8	10	12	16	975
9635		3	FALSE	5	10	8	16	963
2900	200		FALSE	10	20	8	16	290
2901	200		FALSE	10	20	8	16	290
330			FALSE	6	15	8	16	330
370			FALSE	4	10	8	16	370
9760			FALSE	8	12	12	16	976
670	110	11.5	FALSE	6	14	8	16	670
2920			FALSE	5	15	10	16	292
2930			FALSE	5	20	8	16	293
9322	10		FALSE	4	10	10	16	932
9732			FALSE	10	20	12	16	973
9355			FALSE	4	10	13	16	935
2980			FALSE	4	8	8	16	298
3001		10	FALSE	2	12	10	16	300
3010	150		FALSE	10	12	10	14	301
9297	100		FALSE	7	10	13	16	929
9701			FALSE	10	15	8	16	970
9703		12	FALSE	2	8	8	11	970
9342	400		FALSE	2	18	8	16	934
9343	400		FALSE	2	18	8	16	934
9805	50	3	FALSE	10	14	10	16	980
9729	100		FALSE	2	10	10	16	972
3101	140		FALSE	2	10	10	16	310
9619			FALSE	5	10	8	16	961
3120			FALSE	6	20	8	16	312
9877			FALSE	6	20	8	16	987
3130			FALSE	4	8	10	16	313
3131			FALSE	4	8	10	16	313
9871		8	FALSE	0	0	8	16	987
9872		8	FALSE	0	0	8	16	987
9883			FALSE	20	30	8	16	988
3171		8	FALSE	5	10	10	16	317
3180	100		FALSE	2	10	12	16	318
3181	100		FALSE	2	10	12	16	318
3190		20	TRUE	5	14	11	16	319
9313		10	FALSE	4	15	8	16	931
3260			FALSE	10	15	8	12	326
3270			FALSE	8	20	8	13	327
3271			FALSE	8	20	12	16	327
9279			FALSE	4	20	8	16	927
9314			FALSE	10	20	9	12	931
9709		10	FALSE	8	12	8	12	970
3710			FALSE	5	10	8	12	371
9684	100		FALSE	10	15	8	12	968
9728			FALSE	8	10	8	16	972
5000			FALSE					500
5010			FALSE					501
5020			FALSE			8	15	502
9001		6	FALSE	2	10	8	16	900
9002		10	FALSE	2	10	8	11	900
9003		10	FALSE	2	10	12	16	900
9004		2	FALSE	4	10	8	10	900
9005	20		FALSE	5	15	8	16	900
9006			FALSE	2	10	10	16	900
9007		7.5	FALSE	3	8	9	16	900
9008		10	FALSE	3	5	8	16	900
9009		25	FALSE	6	12	11	16	900
9010			FALSE	8	30	8	16	901
9011			FALSE	10	20	8	16	901
9012			FALSE	1	1	8	16	901
9013			FALSE	3	8	8	12	901
9014			FALSE	10	35	8	16	901
9015			FALSE	3	12	8	12	901
9016		2	FALSE	5	10	8	16	901
9017			FALSE	2	6	8	16	901
9018			FALSE	2	10	8	16	901
9019		4	FALSE	6	14	8	16	901
9020		25	FALSE	3	15	8	16	902
9021			FALSE	2	12	11	16	902
9022			FALSE	3	6	8	16	902
9023			FALSE	4	6	8	16	902
9024			FALSE	2	4	8	16	902
9025			FALSE	6	10	10	16	902
9026		6	FALSE	6	8	8	16	902
9027		6	FALSE	5	10	8	16	902
9028			FALSE	2	20	8	16	902
9029			FALSE	4	8	8	16	902
9030			FALSE	2	15	8	11	903
9031			FALSE	2	15	12	16	903
9032		5	FALSE	2	4	10	16	903
9033		10	FALSE	2	5	9	16	903
9034		10	FALSE	2	5	9	16	903
9035			FALSE	10	20	12	16	903
9036			FALSE	8	15	11	16	903
9037		5	FALSE	5	15	8	16	903
9038		3	FALSE	12	30	10	12	903
9039			FALSE	2	5	12	16	903
9040			FALSE	2	8	8	10	904
9041			FALSE	3	5	10	16	904
9042			FALSE	4	7	12	16	904
9043			FALSE	2	15	8	16	904
9044			FALSE	10	20	9	15	904
9045			FALSE	6	16	8	16	904
9046		5	FALSE	10	20	8	13	904
9047		1	FALSE	15	30	12	14	904
9048			FALSE	3	10	8	12	904
9049			FALSE	3	12	8	12	904
9050			FALSE	3	6	8	16	905
9051			FALSE	8	12	11	16	905
9052			FALSE	4	8	8	16	905
9053			FALSE	8	15	8	16	905
9054		10	FALSE	30	50	8	16	905
9055			FALSE	8	15	8	16	905
9056			FALSE	3	8	11	16	905
9057		15	FALSE	8	10	8	16	905
9058		15	FALSE	8	10	8	16	905
9059		6	FALSE	4	6	8	16	905
9060			FALSE	2	10	8	16	906
9061			FALSE	4	12	8	16	906
9062			FALSE	4	10	12	16	906
9063	20		FALSE	4	6	12	16	906
9064			FALSE	2	10	8	16	906
9065			FALSE	10	20	8	16	906
9066		5	FALSE	2	4	11	16	906
9067		5	FALSE	3	8	8	12	906
9068		11	FALSE	6	14	8	16	906
9069	15		FALSE	5	15	10	16	906
9070	20		FALSE	5	15	8	16	907
9071			FALSE	8	20	8	16	907
9072			FALSE	2	10	8	16	907
9073			FALSE	5	10	8	16	907
9074		6.5	FALSE	3	6	8	16	907
9075	40		FALSE	8	15	8	16	907
9076			FALSE	4	6	10	16	907
9077		7	FALSE	2	6	9	16	907
9078			FALSE	5	10	8	16	907
9079			FALSE	4	15	8	16	907
9080			FALSE	10	25	8	16	908
9081			FALSE	10	25	8	16	908
9082		4	FALSE	4	10	8	10	908
9083		5	FALSE	7	10	8	16	908
9084		4	FALSE	4	8	8	16	908
9085		4	FALSE	4	12	8	16	908
9086		4	FALSE	4	10	8	16	908
9087	25		FALSE	6	15	8	16	908
9088		4	FALSE	3	10	8	16	908
9089	30		FALSE	6	15	8	16	908
9090			FALSE	5	20	8	16	909
9091			FALSE	8	15	8	16	909
9092		4	FALSE	4	8	12	16	909
9093		10	FALSE	2	6	10	16	909
9094			FALSE	2	2	8	16	909
9095			FALSE	2	2	11	16	909
9096			FALSE	2	4	12	16	909
9097			FALSE	5	10	8	16	909
9098			FALSE	2	12	8	16	909
9099		5	FALSE	2	10	8	16	909
9100			FALSE	2	4	8	16	910
9101		8	FALSE	2	6	8	16	910
9102			FALSE	3	10	10	16	910
9103			FALSE	2	20	8	16	910
9104		10	FALSE	2	20	8	16	910
9105		5	FALSE	2	10	10	16	910
9106			FALSE	2	5	10	16	910
9107		8	FALSE	2	10	8	16	910
9108			FALSE	5	15	8	16	910
9109			FALSE	7	15	12	16	910
9110			FALSE	2	2	10	16	911
9111			FALSE	2	10	8	16	911
9112		5	FALSE	4	8	8	16	911
9113		5	FALSE	4	8	8	16	911
9114		10	FALSE	4	12	8	16	911
9115		10	FALSE	3	4	8	10	911
9116		4	FALSE	2	4	10	13	911
9117			FALSE	3	8	11	16	911
9118			FALSE	3	8	11	16	911
9119			FALSE	1	1	8	16	911
9120			FALSE	4	8	8	16	912
9121		6	FALSE	2	5	8	16	912
9122		9	FALSE	5	10	8	16	912
9123		15	FALSE	6	12	8	16	912
730		9.5	FALSE	15	25	8	16	730
9125		7	FALSE	10	15	8	16	912
9126			FALSE	5	12	12	16	912
9127			FALSE	3	15	8	16	912
9128			FALSE	1	2	10	16	912
9129		16.8	FALSE	20	30	11	16	912
9130			FALSE	5	16	8	16	913
9131		10	FALSE	2	10	9	16	913
9132		10	FALSE	10	20	12	16	913
9133			FALSE	10	12	8	16	913
9134			FALSE	2	10	8	16	913
9135			FALSE	2	15	8	16	913
9136		5	FALSE	2	6	8	16	913
9137		8	FALSE	4	10	8	16	913
9138			FALSE	3	25	8	12	913
9139		6	FALSE	4	10	8	16	913
9140			FALSE	4	8	12	16	914
9141			FALSE	2	6	10	16	914
9142			FALSE	2	10	8	16	914
9143		10	FALSE	1	4	10	16	914
9144		10	FALSE	5	15	8	16	914
9145		10	FALSE	5	15	8	16	914
9146		10	FALSE	5	15	8	16	914
9147			FALSE	2	3	13	16	914
3940		13	FALSE	6	14	9	14	394
9148			FALSE	1	1	12	16	914
9149		7.5	FALSE	2	6	8	11	914
9150		13	FALSE	5	10	8	9	915
9151		10	FALSE	10	25	8	11	915
9152		10	FALSE	10	25	12	16	915
9154		10	FALSE	4	8	8	16	915
9155		10	FALSE	4	8	8	16	915
9156		10	FALSE	4	15	8	16	915
9157			FALSE	5	15	9	14	915
9158		18	FALSE	5	10	10	11	915
9159	100	5	FALSE	10	10	8	12	915
9160			FALSE	5	10	9	16	916
9161		10	FALSE	30	35	10	16	916
9162		10	FALSE	15	30	8	16	916
9163	300		FALSE	20	35	8	16	916
9164	20	6	FALSE	35	37	8	16	916
9165	100		FALSE	15	20	8	16	916
9166		10	FALSE	10	12	8	14	916
2001	270	13	FALSE	15	23	8	12	200
9168			FALSE	3	15	8	16	916
9169		8	FALSE	3	8	8	16	916
9171	175		FALSE	13	13	9	16	917
9172			FALSE	6	14	10	16	917
9173			FALSE	6	14	10	16	917
9174			FALSE	6	14	8	13	917
9175			FALSE	5	8	10	12	917
9176			FALSE	1	2	8	14	917
9177			FALSE	1	2	8	12	917
9178			FALSE	1	2	8	12	917
9179		15	FALSE	5	8	8	16	917
9180			FALSE	2	10	10	16	918
9181			FALSE	2	7	10	16	918
9182		3	FALSE	5	10	8	16	918
9751			FALSE	1	1	13	16	975
4510			FALSE	1	1	13	16	451
6250	150		FALSE	12	14	6	7	625
9183			FALSE	4	8	8	12	918
9184		5	FALSE	4	10	8	16	918
9185			FALSE	10	15	8	16	918
9186			FALSE	5	15	8	16	918
9710			FALSE	14	22	8	16	971
9189			FALSE	1	3	10	16	918
9190			FALSE	2	4	10	16	919
9191		10	FALSE	2	12	10	16	919
9192			FALSE	8	24	10	16	919
9193			FALSE	5	10	8	16	919
9194		5	FALSE	4	10	8	12	919
9195	15		FALSE	2	6	8	16	919
9196		3	FALSE	9	12	8	12	919
9197		10	FALSE	5	12	8	16	919
9198		10	FALSE	5	12	8	16	919
9199		10	FALSE	4	15	8	16	919
9200		10	FALSE	4	15	8	16	920
9201		10	FALSE	4	15	8	16	920
9202		10	FALSE	4	8	8	16	920
9203		10	FALSE	4	15	8	16	920
9204		10	FALSE	4	5	8	16	920
4150			FALSE	1	1	13	16	415
9685	100		FALSE	10	20	8	12	968
9650			FALSE	2	4	8	12	965
9794		5	FALSE	5	15	10	16	979
9762			FALSE	4	10	8	11	976
4180			FALSE	1	1	13	16	418
390			FALSE	6	14	8	12	390
470			FALSE	8	16	10	16	470
9613		8	FALSE	8	20	8	16	961
9885			FALSE	1	1	13	16	988
4200			FALSE	1	1	13	16	420
9754			FALSE	1	2	13	16	975
2000	220	10	FALSE	8	14	8	12	200
9707	130		FALSE	15	20	11	16	970
9692	230		TRUE	4	4	14	16	969
4550			FALSE	1	1	14	16	455
3820	30		FALSE	3	6	13	16	382
920		15	FALSE	3	6	10	14	920
4502			FALSE	1	1	13	16	450
4503			FALSE	1	1	13	16	450
9750	50		FALSE	5	8	12	16	975
180	130		FALSE	7	14	8	10	180
3810	30		FALSE	8	10	10	16	381
3800	47.5		FALSE	3	6	8	16	380
9851			FALSE	10	20	8	10	985
3801	52.5		FALSE	3	6	8	16	380
4361			FALSE	1	1	13	16	436
9712		5	FALSE	3	5	12	16	971
9713		5	FALSE	3	5	12	16	971
4580			FALSE	1	1	14	16	458
181	130		FALSE	7	14	11	13	181
3960	50		FALSE	5	6	10	12	396
2221		12	FALSE	5	10	9	12	222
4560			FALSE	10	20	12	16	456
3870			FALSE	4	18	8	12	387
4590			FALSE	1	1	13	16	459
4600			FALSE	1	1	13	16	460
9741	100		FALSE	6	12	12	14	974
80			FALSE	5	20	8	16	80
90		5	FALSE	4	10	10	16	90
2231			FALSE	4	8	10	16	223
190			FALSE	1	4	10	16	190
6040	50		FALSE	7	14	6	7	604
6110	140		FALSE	10	12	6	7	611
2131		12	FALSE	5	10	8	11	213
4650			FALSE	1	1	13	16	465
6130	200		FALSE	12	14	6	7	613
4610			FALSE	1	1	13	16	461
9882			FALSE	5	8	12	16	988
340			FALSE	4	8	13	16	340
490		12	FALSE	2	6	12	14	490
3520	170		FALSE	8	10	8	10	352
3541	80		FALSE	4	5	13	16	354
9742	100		FALSE	6	12	14	16	974
9893			FALSE	3	6	12	16	989
1010			FALSE	5	10	11	16	101
4730			FALSE	1	3	13	16	473
6490		5	FALSE	7	7	6	7	649
9776	167		FALSE	10	16	8	12	977
9878		12	FALSE	6	10	9	12	987
9880	105		FALSE	5	7	6	7	988
1400	20		FALSE	4	8	8	12	140
3950			FALSE	6	12	9	11	395
4640			FALSE	1	2	14	16	464
2741			FALSE	15	25	10	16	274
9850		5	FALSE	10	16	10	13	985
9797	20		FALSE	4	12	6	7	979
4740			FALSE	1	1	13	16	474
6030			FALSE	4	18	6	7	603
280		10	FALSE	6	8	10	14	280
1060			FALSE	2	10	10	16	106
1170	20		FALSE	5	8	8	14	117
9740	100		FALSE	6	12	10	13	974
4620			FALSE	1	1	13	16	462
9700		8	FALSE	6	12	8	12	970
1341	30		FALSE	4	8	8	16	134
3811	37.5		FALSE	3	8	12	16	381
460	15		FALSE	3	9	10	16	460
160	20		FALSE	3	9	8	11	160
6010	20		FALSE	3	6	6	7	601
50			FALSE	6	12	8	12	50
6050			FALSE	5	12	6	7	605
1101			FALSE	3	5	10	16	110
520	265		FALSE	12	12	12	16	520
4660			FALSE	1	1	13	16	466
4670			FALSE	1	1	13	16	467
4153			FALSE	4	8	13	16	415
9890			FALSE	2	4	12	16	989
550			TRUE	3	5	8	16	550
580		8	FALSE	4	6	8	16	580
590			FALSE	6	10	8	16	590
9786			FALSE	4	16	11	13	978
9787			FALSE	4	16	13	16	978
1050	20		FALSE	10	12	8	16	105
741	22.5		FALSE	4	8	8	16	741
980	60		FALSE	10	15	8	11	980
401			FALSE	8	10	10	16	401
450		36	TRUE	7	14	13	16	450
150		12	FALSE	4	8	9	11	150
2100		20	FALSE	10	13	10	16	210
9759			FALSE	6	8	12	16	975
4010			FALSE	1	1	13	16	401
4504			FALSE	1	1	13	16	450
6330			FALSE	7	14	6	7	633
6160			FALSE	5	7	6	7	616
6170		10	FALSE	6	12	6	7	617
630		10	FALSE	6	12	8	16	630
3791			FALSE	5	9	8	9	379
6080	40		FALSE	10	40	6	7	608
6220	150		FALSE	7	14	6	7	622
4110			FALSE	1	2	13	16	411
1040		15	FALSE	8	12	12	16	104
660			FALSE	10	15	9	16	660
9822	220		TRUE	8	8	6	7	982
3280	105		TRUE	4	4	8	8	328
9820	325		TRUE	12	12	9	11	982
9821	330		TRUE	12	12	12	16	982
2008	315	19	FALSE	15	21	12	16	200
2007	400		FALSE	12	15	8	16	200
2006		23	FALSE	12	14	8	16	200
2003	290	8	FALSE	16	20	8	12	200
3540	80		FALSE	4	5	13	16	354
9879	56		FALSE	7	7	8	12	987
9814	150		FALSE	3	4	6	7	981
9815	150		FALSE	3	4	13	16	981
9813	150		FALSE	3	4	11	13	981
1320	150		FALSE	10	14	8	11	132
9888		5	FALSE	2	3	12	16	988
2870		10	FALSE	12	15	8	11	287
900			FALSE	10	15	8	16	900
6560	125		FALSE	6	10	6	7	656
3080		5	FALSE	2	8	8	12	308
1180	30		FALSE	6	10	8	12	118
1220	30		FALSE	4	8	8	16	122
6580	30		FALSE	6	10	6	7	658
1190		5	FALSE	6	12	8	12	119
6500		12	FALSE	4	15	6	7	650
6530		12	FALSE	4	15	6	7	653
6510		12	FALSE	4	15	6	7	651
6520		12	FALSE	4	15	6	7	652
1080		0	FALSE	4	12	8	11	108
1090			FALSE	4	6	8	11	109
1130	150		FALSE	4	12	8	12	113
1150	150		FALSE	4	12	8	12	115
3621		12	FALSE	6	9	8	10	362
1160		13	FALSE	7	14	9	14	116
1200		5	FALSE	4	10	12	16	120
4020			FALSE	2	3	13	16	402
2101		20	FALSE	10	13	10	16	210
6390	0	4	FALSE	7	14	6	7	639
6400	0	4	FALSE	7	14	6	7	640
6340		14	FALSE	10	14	6	7	634
6420	120		FALSE	18	21	6	7	642
6430	140		FALSE	18	21	6	7	643
410		10	FALSE	8	21	8	16	410
650			FALSE	4	10	10	16	650
6210	150		FALSE	12	14	6	7	621
6450	175		FALSE	6	8	6	7	645
830			FALSE	6	16	8	12	830
870		10	FALSE	2	4	10	16	870
4760			FALSE	1	1	13	16	476
6470		9	FALSE	10	14	6	7	647
3450		10	FALSE	8	10	8	10	345
6200		15	FALSE	8	10	6	7	620
6480			FALSE	7	14	6	7	648
770	150		FALSE	15	25	10	16	770
790	150		FALSE	15	25	8	16	790
6161			FALSE	5	7	6	7	616
6460			FALSE	7	14	6	7	646
850			FALSE	7	14	8	16	850
4540			FALSE	1	1	13	16	454
6201		15	FALSE	8	10	6	7	620
9855	240		FALSE	10	22	6	7	985
3920		7	FALSE	6	10	10	16	392
3730		13	FALSE	8	14	9	14	373
9745	150		FALSE	6	8	12	14	974
9809			FALSE	1	1	13	16	980
4530			FALSE	1	1	14	16	453
6260			FALSE	10	20	6	7	626
9708			FALSE	10	25	10	13	970
9779		15	FALSE	2	8	10	13	977
9683			FALSE	10	20	10	12	968
6090			FALSE	5	15	7	7	609
9720			FALSE	6	12	13	16	972
9891			FALSE	3	9	12	16	989
621	150		FALSE	15	20	12	16	621
6100		12	FALSE	7	14	6	7	610
6140		15	FALSE	4	6	6	7	614
4030			FALSE	1	1	13	16	403
3700			FALSE	5	15	10	16	370
9897		5	FALSE	4	9	6	7	989
9898		5	FALSE	4	9	6	7	989
9899		5	FALSE	4	9	6	7	989
9900		5	FALSE	4	9	6	7	990
9901		5	FALSE	4	9	6	7	990
9902		5	FALSE	4	9	6	7	990
9896		5	FALSE	4	9	8	16	989
9857			FALSE	6	12	6	7	985
6350			FALSE	6	10	6	7	635
1470	30		FALSE	4	8	8	16	147
1530	30		FALSE	8	10	8	16	153
800	200		FALSE	6	10	8	16	800
3081		5	FALSE	2	8	8	12	308
9887		5	FALSE	2	3	12	16	988
9817	170		FALSE	8	10	13	16	981
9819	170		FALSE	8	10	6	7	981
6370		15	FALSE	4	8	6	7	637
1580			FALSE	6	3	14	16	158
9824	150		FALSE	6	10	13	16	982
9823	150		FALSE	6	10	6	7	982
2080			FALSE	6	10	13	16	208
6070		13	FALSE	12	14	6	7	607
2600	75		FALSE	10	15	8	11	260
2601	75		FALSE	10	15	12	16	260
6380		20	FALSE	7	14	6	7	638
6230	180		FALSE	10	14	6	7	623
221	160	8	FALSE	15	20	12	16	221
290	300		FALSE	8	12	12	16	290
6360		15	FALSE	4	8	6	7	636
220	160	8	FALSE	15	20	8	11	220
6240	140		FALSE	14	21	6	7	624
2121	75		FALSE	15	18	8	16	212
320			FALSE	6	12	8	16	320
351		20	FALSE	25	30	8	16	351
430	90		FALSE	8	12	8	12	430
540		10	FALSE	8	12	8	12	540
560	150		FALSE	10	12	8	12	560
6410	150		FALSE	10	12	6	7	641
2380		9	FALSE	8	12	8	12	238
6440		10	FALSE	6	8	6	7	644
3150		15	FALSE	18	26	8	16	315
751	240		FALSE	10	12	8	12	751
6300		15	FALSE	18	21	6	7	630
710			FALSE	12	18	12	16	710
720			FALSE	8	18	8	12	720
