# Supplementary material for: Dataset on a problem of assigning activities to children, with various optimization constraints
Source: Data Brief. 2019 Jun 21;25:104168. doi: 10.1016/j.dib.2019.104168 (PMC6612618; doi:10.1016/j.dib.2019.104168)
Supplement: Supplementary file 1 [file mmc1.zip › child.csv]

birthdate	idchild
2006-08-01	618
2010-12-01	564
2006-12-01	510
2004-03-01	508
2004-08-01	24
2007-11-01	606
2008-06-01	256
2010-04-01	422
2009-03-01	103
2011-05-01	104
2010-08-01	257
2008-01-01	513
2010-10-01	258
2011-03-01	135
2002-06-01	43
2004-09-01	378
2007-09-01	373
2006-01-01	203
2009-05-01	136
2009-10-01	137
2007-02-01	446
2009-08-01	252
2008-10-01	259
2008-07-01	138
2011-01-01	260
2005-11-01	140
2011-06-01	139
2011-06-01	141
2010-06-01	418
2003-12-01	40
2006-05-01	105
2011-08-01	515
2006-08-01	261
2008-11-01	262
2006-09-01	201
2008-05-01	573
2005-02-01	31
2004-12-01	50
2007-08-01	356
2008-01-01	624
2004-03-01	474
2011-07-01	263
2007-07-01	386
2006-11-01	488
2011-07-01	143
2004-01-01	142
2006-07-01	264
2006-05-01	191
2005-02-01	28
2009-08-01	536
2006-03-01	195
2007-09-01	383
2005-09-01	53
2008-07-01	56
2006-05-01	231
2009-01-01	525
2005-01-01	29
2003-10-01	15
2007-03-01	349
2005-02-01	342
2008-09-01	553
2003-02-01	35
2006-01-01	340
2002-12-01	183
2004-04-01	194
2007-03-01	350
2008-08-01	144
2006-08-01	565
2004-06-01	439
2007-11-01	440
2004-01-01	3
2006-04-01	200
2009-09-01	145
2008-01-01	265
2010-08-01	266
2006-05-01	211
2009-06-01	146
2005-12-01	236
2009-04-01	267
2009-03-01	268
2007-04-01	577
2009-01-01	250
2011-03-01	106
2005-06-01	235
2006-08-01	269
2008-08-01	270
2011-03-01	107
2011-05-01	271
2005-01-01	52
2007-08-01	366
2011-02-01	108
2002-09-01	9
2005-05-01	392
2008-02-01	540
2006-02-01	352
2010-05-01	582
2004-09-01	206
2003-07-01	318
2009-07-01	272
2010-04-01	273
2007-04-01	371
2008-09-01	274
2010-10-01	275
2008-11-01	276
2010-09-01	419
2009-03-01	503
2011-10-01	109
2004-11-01	33
2007-11-01	461
2011-12-01	277
2009-05-01	245
2011-01-01	278
2002-09-01	493
2005-02-01	494
2008-03-01	279
2006-07-01	244
2010-06-01	247
2006-08-01	358
2005-11-01	110
2008-05-01	280
2010-02-01	111
2007-09-01	443
2009-10-01	147
2002-11-01	458
2003-12-01	319
2008-06-01	517
2010-12-01	148
2001-05-01	1
2008-06-01	541
2009-11-01	149
2003-03-01	182
2006-12-01	285
2007-02-01	376
2008-08-01	241
2011-09-01	281
2008-08-01	512
2009-08-01	415
2011-01-01	416
2009-08-01	426
2007-01-01	362
2003-02-01	37
2008-10-01	112
2007-05-01	377
2007-03-01	621
2009-07-01	622
2004-03-01	574
2009-06-01	613
2011-10-01	282
2009-12-01	113
2004-08-01	327
2004-10-01	209
2005-11-01	212
2004-04-01	34
2007-06-01	495
2005-10-01	457
2009-08-01	114
2006-07-01	198
2004-06-01	197
2002-12-01	8
2005-03-01	116
2010-05-01	286
2006-08-01	369
2003-12-01	170
2005-10-01	204
2007-10-01	353
2009-04-01	602
2011-09-01	150
2006-12-01	230
2004-09-01	39
2004-01-01	23
2006-10-01	367
2005-05-01	233
2008-01-01	518
2009-07-01	519
2011-07-01	287
2006-01-01	481
2009-02-01	614
2008-01-01	117
2006-07-01	532
2003-08-01	288
2010-04-01	523
2009-01-01	424
2011-11-01	425
2003-12-01	466
2007-05-01	289
2005-10-01	467
2009-10-01	118
2007-12-01	569
2009-11-01	531
2005-06-01	587
2008-01-01	588
2007-05-01	528
2009-08-01	520
2007-03-01	290
2009-08-01	291
2010-03-01	549
2008-01-01	430
2003-02-01	10
2005-12-01	585
2011-11-01	292
2008-04-01	293
2009-01-01	294
2009-07-01	295
2009-09-01	296
2011-12-01	297
2006-02-01	298
2008-11-01	299
2003-02-01	181
2005-12-01	59
2003-04-01	329
2007-07-01	579
2010-05-01	593
2005-08-01	617
2009-12-01	248
2009-12-01	453
2008-06-01	631
2008-09-01	151
2006-10-01	449
2010-07-01	242
2002-09-01	300
2008-01-01	410
2006-02-01	344
2004-02-01	316
2006-03-01	330
2008-03-01	303
2007-05-01	516
2007-05-01	554
2007-03-01	304
2007-03-01	305
2010-06-01	535
2006-10-01	354
2006-10-01	355
2005-06-01	48
2010-05-01	572
2009-01-01	562
2010-12-01	301
2003-08-01	321
2007-10-01	452
2008-08-01	544
2009-11-01	534
2006-01-01	225
2006-03-01	214
2008-06-01	550
2008-09-01	115
2002-09-01	185
2006-09-01	558
2005-12-01	62
2009-05-01	568
2002-08-01	546
2010-03-01	382
2006-02-01	454
2008-02-01	60
2011-05-01	361
2010-05-01	365
2003-06-01	315
2007-03-01	347
2008-09-01	307
2007-10-01	451
2011-03-01	308
2007-04-01	576
2008-10-01	611
2004-01-01	571
2005-12-01	309
2004-04-01	205
2009-07-01	560
2008-08-01	310
2011-05-01	471
2007-01-01	459
2004-03-01	326
2009-05-01	599
2009-05-01	600
2010-12-01	499
2011-02-01	219
2007-05-01	538
2009-01-01	539
2007-02-01	490
2010-07-01	563
2010-01-01	152
2011-03-01	311
2005-04-01	41
2006-04-01	232
2009-02-01	254
2011-05-01	312
2003-04-01	313
2005-10-01	527
2007-01-01	153
2008-07-01	314
2010-11-01	119
2003-01-01	542
2008-03-01	581
2011-10-01	120
2009-03-01	171
2011-10-01	393
2003-05-01	54
2004-02-01	389
2006-06-01	216
2008-01-01	121
2009-03-01	122
2007-04-01	123
2004-02-01	30
2006-08-01	192
2006-08-01	172
2003-02-01	186
2006-12-01	341
2008-07-01	66
2006-03-01	380
2008-06-01	124
2007-05-01	514
2007-09-01	125
2009-04-01	126
2005-05-01	437
2005-05-01	45
2003-06-01	64
2008-07-01	67
2010-06-01	68
2005-09-01	385
2008-10-01	302
2005-03-01	434
2010-03-01	220
2007-03-01	496
2006-05-01	384
2008-02-01	505
2010-05-01	504
2009-07-01	249
2010-02-01	537
2006-09-01	208
2005-03-01	57
2006-07-01	333
2004-02-01	324
2009-01-01	610
2005-02-01	6
2011-02-01	69
2010-11-01	507
2007-01-01	480
2001-07-01	4
2004-04-01	14
2007-03-01	485
2010-06-01	605
2011-01-01	432
2005-08-01	345
2004-07-01	22
2006-02-01	234
2008-04-01	533
2010-07-01	592
2003-05-01	320
2004-10-01	51
2010-08-01	586
2006-03-01	223
2004-08-01	435
2004-08-01	44
2006-10-01	456
2007-07-01	501
2003-01-01	11
2004-09-01	627
2006-08-01	222
2006-11-01	364
2007-06-01	626
2010-03-01	243
2007-09-01	387
2007-10-01	388
2008-02-01	502
2007-11-01	196
2009-05-01	629
2009-04-01	70
2002-05-01	71
2005-09-01	632
2008-08-01	633
2008-11-01	529
2010-09-01	463
2005-11-01	497
2009-08-01	72
2008-04-01	620
2002-11-01	187
2005-05-01	46
2007-07-01	634
2007-02-01	551
2003-07-01	328
2003-07-01	19
2005-05-01	47
2011-04-01	226
2010-09-01	127
2011-02-01	442
2002-07-01	229
2002-07-01	184
2006-07-01	210
2002-04-01	7
2005-11-01	73
2007-10-01	351
2005-06-01	61
2008-10-01	584
2006-06-01	27
2006-08-01	337
2008-06-01	607
2009-01-01	306
2007-08-01	486
2003-05-01	325
2010-06-01	128
2008-02-01	129
2006-02-01	484
2007-09-01	483
2007-01-01	238
2010-10-01	16
2011-08-01	334
2010-06-01	130
2005-05-01	215
2006-12-01	74
2007-12-01	75
2010-12-01	450
2009-06-01	199
2008-05-01	603
2007-04-01	487
2006-07-01	76
2006-02-01	202
2007-06-01	375
2002-10-01	283
2008-09-01	468
2005-08-01	77
2008-11-01	578
2004-11-01	391
2006-11-01	78
2010-12-01	79
2004-12-01	32
2010-09-01	476
2009-03-01	469
2007-02-01	460
2008-10-01	530
2009-07-01	580
2011-04-01	498
2007-11-01	336
2008-01-01	566
2011-05-01	500
2006-03-01	491
2010-08-01	397
2004-05-01	317
2007-03-01	455
2008-10-01	253
2010-04-01	552
2005-07-01	477
2004-01-01	322
2002-01-01	2
2007-01-01	323
2007-09-01	473
2011-07-01	81
2007-04-01	80
2003-12-01	436
2004-02-01	398
2007-07-01	399
2009-05-01	401
2006-03-01	400
2007-12-01	475
2005-12-01	359
2010-06-01	251
2006-07-01	82
2010-02-01	83
2008-08-01	84
2009-04-01	85
2011-02-01	86
2007-12-01	464
2010-06-01	526
2009-03-01	402
2011-08-01	87
2003-06-01	228
2007-04-01	193
2007-10-01	470
2010-01-01	545
2006-03-01	88
2006-10-01	213
2011-06-01	89
2006-03-01	207
2011-06-01	90
2010-07-01	91
2009-07-01	92
2005-07-01	368
2007-02-01	570
2005-11-01	448
2007-02-01	482
2006-10-01	94
2004-09-01	331
2005-04-01	95
2009-12-01	433
2007-11-01	93
2009-10-01	96
2006-05-01	372
2007-09-01	462
2006-03-01	555
2011-04-01	97
2007-04-01	556
2008-12-01	583
2009-02-01	543
2008-02-01	561
2007-12-01	357
2009-09-01	98
2006-06-01	346
2010-03-01	506
2006-09-01	99
2006-08-01	100
2009-08-01	101
2009-10-01	255
2009-01-01	131
2007-05-01	598
2009-03-01	132
2010-12-01	133
2006-06-01	509
2004-06-01	246
2009-09-01	609
2004-10-01	379
2009-01-01	102
2006-11-01	465
2004-11-01	438
2009-03-01	134
2010-12-01	154
2008-09-01	608
2010-06-01	155
2009-05-01	218
2009-10-01	601
2007-08-01	156
2007-08-01	374
2010-09-01	370
2006-04-01	489
2007-07-01	420
2007-12-01	240
2004-04-01	13
2006-02-01	559
2007-09-01	403
2004-05-01	20
2005-09-01	55
2009-05-01	188
2006-05-01	404
2008-12-01	595
2008-12-01	596
2003-11-01	26
2010-10-01	625
2005-04-01	221
2008-03-01	548
2005-05-01	38
2008-06-01	597
2005-05-01	339
2009-10-01	630
2009-10-01	628
2007-06-01	381
2008-03-01	616
2011-10-01	405
2004-12-01	237
2006-07-01	332
2005-10-01	42
2007-11-01	406
2010-10-01	363
2006-01-01	227
2007-03-01	157
2005-03-01	394
2008-03-01	567
2006-06-01	338
2008-11-01	591
2006-09-01	590
2003-09-01	612
2006-07-01	335
2008-12-01	589
2010-08-01	623
2007-05-01	619
2005-12-01	159
2008-06-01	407
2009-10-01	18
2009-03-01	408
2010-06-01	158
2010-07-01	524
2010-08-01	160
2006-06-01	284
2003-03-01	189
2005-02-01	190
2010-01-01	604
2006-03-01	409
2008-11-01	161
2004-04-01	12
2007-08-01	472
2004-11-01	58
2006-10-01	343
2008-07-01	557
2004-05-01	423
2011-06-01	421
2005-10-01	224
2005-09-01	575
2007-02-01	447
2007-09-01	492
2004-07-01	63
2002-07-01	390
2006-05-01	360
2009-05-01	521
2002-04-01	36
2005-05-01	395
2003-01-01	65
2006-11-01	348
2003-06-01	17
2010-12-01	411
2009-10-01	615
2010-08-01	412
2010-03-01	413
2002-11-01	414
2009-07-01	522
2010-11-01	162
2007-11-01	547
2011-01-01	427
2007-05-01	163
2008-07-01	594
2005-11-01	239
2011-09-01	428
2006-02-01	444
2007-09-01	445
2009-04-01	164
2010-07-01	165
2005-11-01	166
2009-11-01	511
2004-07-01	25
2005-02-01	217
2002-08-01	21
2004-09-01	396
2011-12-01	167
2009-01-01	168
2007-03-01	479
2007-03-01	478
2009-07-01	169
2002-02-01	5
2005-05-01	49
2006-10-01	441
2008-07-01	173
2004-03-01	429
2011-02-01	174
2007-08-01	417
2005-12-01	175
2008-03-01	176
2006-04-01	177
2011-11-01	178
2011-07-01	179
2010-01-01	431
2010-06-01	180
