# Supplementary material for: Dataset on a problem of assigning activities to children, with various optimization constraints
Source: Data Brief. 2019 Jun 21;25:104168. doi: 10.1016/j.dib.2019.104168 (PMC6612618; doi:10.1016/j.dib.2019.104168)
Supplement: Supplementary file 1 [file mmc1.zip › knome.csv]

idchild1	idchild2
468	103
252	446
295	259
140	138
141	139
231	195
121	383
439	194
440	350
492	461
279	1
114	457
588	587
299	298
248	453
304	305
354	355
534	544
576	611
499	219
311	152
120	393
66	341
380	124
126	125
437	45
223	435
388	387
629	196
568	529
73	210
27	61
296	566
297	500
202	491
375	455
158	81
400	401
448	88
95	331
93	96
505	561
598	132
102	379
596	595
628	630
589	335
478	479
175	177
178	179
