# Supplementary material for: Dataset on a problem of assigning activities to children, with various optimization constraints
Source: Data Brief. 2019 Jun 21;25:104168. doi: 10.1016/j.dib.2019.104168 (PMC6612618; doi:10.1016/j.dib.2019.104168)
Supplement: Supplementary file 1 [file mmc1.zip › lifetime.csv]

idactivity	idchild
510	24
3190	203
550	137
1860	262
1990	201
450	50
3190	50
510	474
3190	142
3190	29
3190	342
510	342
450	194
450	439
1860	265
510	236
1991	250
1860	270
1991	52
510	52
3190	352
510	206
1990	318
1990	276
1860	245
1860	244
3190	110
1991	443
550	241
1991	112
1991	621
450	574
450	209
1990	209
3190	8
1991	204
510	204
1990	353
450	39
1990	23
3190	367
550	367
1991	288
550	290
3190	585
1860	298
1860	299
450	329
3190	449
1991	410
3190	330
1990	330
1991	554
510	62
1860	60
550	307
1860	451
550	490
1860	490
1860	41
510	389
3190	30
3190	192
1990	192
1860	341
1860	66
1990	380
1990	124
550	437
550	45
1990	64
1991	208
3190	333
450	14
510	345
510	22
450	320
450	44
3190	456
1990	502
510	46
510	47
1991	229
450	184
1991	184
1991	238
3190	202
3190	77
510	77
510	32
3190	491
3190	317
510	317
450	322
3190	436
1991	193
1991	368
1860	433
1991	93
1991	96
550	99
1860	99
3190	509
510	55
3190	26
1860	332
510	394
3190	590
510	159
510	190
450	12
3190	36
510	395
3190	65
510	239
550	444
510	166
3190	21
3190	396
450	429
