# Supplementary material for: Dataset on a problem of assigning activities to children, with various optimization constraints
Source: Data Brief. 2019 Jun 21;25:104168. doi: 10.1016/j.dib.2019.104168 (PMC6612618; doi:10.1016/j.dib.2019.104168)
Supplement: Supplementary file 1 [file mmc1.zip › occurrence.csv]

idoccurrence	idactivity	occurrencebegin	occurrenceend	inactive	next	previous
8683	2741	2017-10-16 10:30:00	2017-10-16 15:30:00	FALSE	8683	8683
8684	4131	2017-10-12 09:00:00	2017-10-12 11:30:00	FALSE	8684	8684
8685	2080	2017-10-09 15:00:00	2017-10-09 16:00:00	FALSE	8685	8685
8686	2080	2017-10-16 15:00:00	2017-10-16 16:00:00	FALSE	8686	8686
8687	270	2017-10-11 13:40:00	2017-10-11 17:00:00	FALSE	8687	8687
8688	520	2017-10-19 14:00:00	2017-10-19 16:00:00	FALSE	8688	8688
8689	1270	2017-10-10 08:40:00	2017-10-10 11:00:00	FALSE	8689	8689
8690	1270	2017-10-17 08:40:00	2017-10-17 11:00:00	FALSE	8690	8690
8691	4640	2017-10-12 07:30:00	2017-10-12 16:30:00	FALSE	8691	8691
8692	4640	2017-10-19 07:30:00	2017-10-19 16:30:00	FALSE	8692	8692
8693	450	2017-10-19 11:00:00	2017-10-19 15:00:00	FALSE	8693	8693
8694	470	2017-10-12 14:55:00	2017-10-12 17:05:00	FALSE	8694	8694
8695	2100	2017-10-17 14:00:00	2017-10-17 16:00:00	FALSE	8695	8695
8696	2600	2017-10-20 10:00:00	2017-10-20 12:00:00	FALSE	8696	8696
8697	2601	2017-10-20 14:00:00	2017-10-20 16:00:00	FALSE	8697	8697
8698	6250	2017-10-16 09:45:00	2017-10-16 11:45:00	FALSE	8698	8698
8699	1320	2017-10-09 09:45:00	2017-10-09 11:45:00	FALSE	8699	8699
8700	920	2017-10-09 14:00:00	2017-10-09 17:00:00	FALSE	8700	8700
8701	920	2017-10-16 14:00:00	2017-10-16 17:00:00	FALSE	8701	8701
8702	1120	2017-10-16 10:15:00	2017-10-16 15:45:00	FALSE	8702	8702
8703	2050	2017-10-13 14:30:00	2017-10-13 16:00:00	FALSE	8703	8703
8704	2050	2017-10-20 14:30:00	2017-10-20 16:00:00	FALSE	8704	8704
8705	2900	2017-10-17 10:00:00	2017-10-17 12:00:00	FALSE	8705	8705
8706	2901	2017-10-17 14:00:00	2017-10-17 16:00:00	FALSE	8706	8706
8707	3190	2017-10-13 09:30:00	2017-10-13 10:45:00	FALSE	8707	8707
8708	3190	2017-10-20 09:30:00	2017-10-20 10:45:00	FALSE	8708	8708
8709	6040	2017-10-11 14:00:00	2017-10-11 16:30:00	FALSE	8709	8709
8710	6040	2017-10-18 14:00:00	2017-10-18 16:30:00	FALSE	8710	8710
8711	6380	2017-10-13 09:00:00	2017-10-13 11:30:00	FALSE	8711	8711
8712	6380	2017-10-20 09:00:00	2017-10-20 11:30:00	FALSE	8712	8712
8713	3350	2017-10-11 09:00:00	2017-10-11 11:30:00	FALSE	8713	8713
8714	3350	2017-10-18 09:00:00	2017-10-18 11:30:00	FALSE	8714	8714
8715	4153	2017-10-09 08:30:00	2017-10-09 12:30:00	FALSE	8715	8715
8716	6070	2017-10-10 10:15:00	2017-10-10 14:45:00	FALSE	8716	8716
8717	6070	2017-10-17 10:15:00	2017-10-17 14:45:00	FALSE	8717	8717
8718	6100	2017-10-10 14:30:00	2017-10-10 16:00:00	FALSE	8718	8718
8719	6100	2017-10-17 14:30:00	2017-10-17 16:00:00	FALSE	8719	8719
8720	5010			FALSE	8720	8720
8721	5000			FALSE	8721	8721
8722	5000			FALSE	8722	8722
8723	5000			FALSE	8723	8723
8724	5000			FALSE	8724	8724
8725	5000			FALSE	8725	8725
8726	5000			FALSE	8726	8726
8727	5000			FALSE	8727	8727
8728	5000			FALSE	8728	8728
8729	5000			FALSE	8729	8729
8730	5000			FALSE	8730	8730
8731	5000			FALSE	8731	8731
8732	5000			FALSE	8732	8732
8733	5000			FALSE	8733	8733
8734	5000			FALSE	8734	8734
8735	5000			FALSE	8735	8735
8736	2390	2017-10-20 14:00:00	2017-10-20 15:00:00	FALSE	8736	8736
8737	6000	2017-10-20 10:00:00	2017-10-20 11:00:00	FALSE	8737	8737
8738	2430	2017-10-09 14:00:00	2017-10-09 16:00:00	FALSE	8738	8738
8739	2430	2017-10-16 14:00:00	2017-10-16 16:00:00	FALSE	8739	8739
8740	6230	2017-10-18 09:00:00	2017-10-18 12:00:00	FALSE	8740	8740
8741	6320	2017-10-13 14:00:00	2017-10-13 16:00:00	FALSE	8741	8741
8742	6320	2017-10-19 14:00:00	2017-10-19 16:00:00	FALSE	8742	8742
8743	220	2017-10-10 10:30:00	2017-10-10 14:30:00	FALSE	8743	8743
8744	221	2017-10-17 10:30:00	2017-10-17 14:30:00	FALSE	8744	8744
8745	1430	2017-10-11 09:00:00	2017-10-11 15:00:00	FALSE	8745	8745
8746	800	2017-10-12 10:00:00	2017-10-12 14:45:00	FALSE	8746	8746
8747	800	2017-10-19 10:00:00	2017-10-19 14:45:00	FALSE	8747	8747
8748	6240	2017-10-12 14:15:00	2017-10-12 15:45:00	FALSE	8748	8748
8749	3700	2017-10-11 13:35:00	2017-10-11 15:20:00	TRUE	8749	8749
8750	3700	2017-10-18 13:35:00	2017-10-18 15:20:00	FALSE	8750	8750
8751	3710	2017-10-12 14:00:00	2017-10-12 16:45:00	FALSE	8751	8751
8752	2400	2017-10-09 10:30:00	2017-10-09 11:30:00	FALSE	8752	8752
8753	2401	2017-10-16 10:30:00	2017-10-16 11:30:00	FALSE	8753	8753
8754	6050	2017-10-09 09:15:00	2017-10-09 10:15:00	FALSE	8754	8754
8755	6050	2017-10-16 09:15:00	2017-10-16 10:15:00	FALSE	8755	8755
8757	2006	2017-10-20 10:00:00	2017-10-20 14:30:00	FALSE	8757	8757
8758	3880	2017-10-16 13:45:00	2017-10-16 16:45:00	FALSE	8758	8758
8759	3880	2017-10-17 13:45:00	2017-10-17 16:45:00	FALSE	8759	8759
8760	1950	2017-10-10 14:30:00	2017-10-10 16:30:00	FALSE	8760	8760
8761	1950	2017-10-12 14:30:00	2017-10-12 16:30:00	FALSE	8761	8761
8762	1950	2017-10-17 14:30:00	2017-10-17 16:30:00	FALSE	8762	8762
8763	1950	2017-10-19 14:30:00	2017-10-19 16:30:00	FALSE	8763	8763
8764	6140	2017-10-09 14:30:00	2017-10-09 16:30:00	FALSE	8764	8764
8765	6140	2017-10-11 14:30:00	2017-10-11 16:30:00	FALSE	8765	8765
8766	6140	2017-10-13 14:30:00	2017-10-13 16:30:00	FALSE	8766	8766
8767	6140	2017-10-16 14:30:00	2017-10-16 16:30:00	FALSE	8767	8767
8768	6140	2017-10-18 14:30:00	2017-10-18 16:30:00	FALSE	8768	8768
8769	6140	2017-10-20 14:30:00	2017-10-20 16:30:00	FALSE	8769	8769
8770	1300	2017-10-10 13:45:00	2017-10-10 16:45:00	FALSE	8770	8770
8772	401	2017-10-08 10:30:00	2017-10-08 15:30:00	FALSE	8772	8772
8773	2006	2017-10-13 10:00:00	2017-10-13 14:30:00	FALSE	8773	8773
8774	3440	2017-10-17 14:00:00	2017-10-17 15:30:00	FALSE	8774	8774
8776	2230	2017-10-10 15:30:00	2017-10-10 17:30:00	FALSE	8776	8776
8777	2230	2017-10-12 15:30:00	2017-10-12 17:30:00	FALSE	8777	8777
8778	1600	2017-10-09 19:00:00	2017-10-09 21:00:00	FALSE	8778	8778
8779	1600	2017-10-16 19:00:00	2017-10-16 21:00:00	FALSE	8779	8779
8780	2120	2017-10-21 13:30:00	2017-10-21 14:30:00	FALSE	8780	8780
8781	290	2017-10-13 14:30:00	2017-10-13 16:30:00	TRUE	8781	8781
8782	290	2017-10-20 14:30:00	2017-10-20 16:30:00	TRUE	8782	8782
8783	320	2017-10-12 13:00:00	2017-10-12 17:00:00	FALSE	8783	8783
8784	320	2017-10-19 13:00:00	2017-10-19 17:00:00	FALSE	8784	8784
8785	2150	2017-10-11 18:00:00	2017-10-11 19:30:00	FALSE	8785	8785
8786	2150	2017-10-18 18:00:00	2017-10-18 19:30:00	FALSE	8786	8786
8788	3390	2017-10-12 14:00:00	2017-10-12 15:30:00	FALSE	8788	8788
8790	50	2017-10-19 14:00:00	2017-10-19 15:30:00	FALSE	8790	8790
8791	2011	2017-10-13 13:30:00	2017-10-13 16:30:00	FALSE	8791	8791
8792	2011	2017-10-20 13:30:00	2017-10-20 16:30:00	FALSE	8792	8792
8793	600	2017-10-20 09:30:00	2017-10-20 11:30:00	FALSE	8793	8793
8794	1230	2017-10-09 15:00:00	2017-10-09 16:00:00	FALSE	8794	8794
8795	1230	2017-10-10 15:00:00	2017-10-10 16:00:00	FALSE	8795	8795
8796	1230	2017-10-11 15:00:00	2017-10-11 16:00:00	FALSE	8796	8796
8797	1230	2017-10-12 15:00:00	2017-10-12 16:00:00	FALSE	8797	8797
8798	1230	2017-10-13 15:00:00	2017-10-13 16:00:00	FALSE	8798	8798
8799	1	2017-10-07 10:00:00	2017-10-07 13:00:00	FALSE	8799	8799
8800	810	2017-10-14 09:15:00	2017-10-14 11:15:00	FALSE	8800	8800
8801	810	2017-10-16 09:15:00	2017-10-16 11:15:00	FALSE	8801	8801
8802	641	2017-10-19 14:30:00	2017-10-19 16:15:00	FALSE	8802	8802
8803	2121	2017-10-21 14:45:00	2017-10-21 15:45:00	FALSE	8803	8803
8804	350	2017-10-18 09:00:00	2017-10-18 12:00:00	FALSE	8804	8804
8805	351	2017-10-18 13:30:00	2017-10-18 17:30:00	FALSE	8805	8805
8806	6390	2017-10-13 09:30:00	2017-10-13 11:30:00	FALSE	8806	8806
8807	6390	2017-10-20 09:30:00	2017-10-20 11:30:00	FALSE	8807	8807
8808	6400	2017-10-11 14:00:00	2017-10-11 16:00:00	FALSE	8808	8808
8809	6400	2017-10-18 14:00:00	2017-10-18 16:00:00	FALSE	8809	8809
8810	2240	2017-10-07 10:00:00	2017-10-07 12:00:00	FALSE	8810	8810
8811	2852	2017-10-12 14:45:00	2017-10-12 16:15:00	FALSE	8811	8811
8812	2852	2017-10-19 14:45:00	2017-10-19 16:15:00	FALSE	8812	8812
8813	2910	2017-10-14 09:30:00	2017-10-14 15:30:00	FALSE	8813	8813
8814	3540	2017-10-13 13:45:00	2017-10-13 15:15:00	FALSE	8814	8814
8815	3540	2017-10-20 13:45:00	2017-10-20 15:15:00	FALSE	8815	8815
8816	3541	2017-10-13 13:45:00	2017-10-13 15:15:00	FALSE	8816	8816
8817	3541	2017-10-20 13:45:00	2017-10-20 15:15:00	FALSE	8817	8817
8818	3680	2017-10-10 15:00:00	2017-10-10 16:30:00	FALSE	8818	8818
8819	3680	2017-10-17 15:00:00	2017-10-17 16:30:00	FALSE	8819	8819
8820	6340	2017-10-09 14:00:00	2017-10-09 16:00:00	FALSE	8820	8820
8821	6340	2017-10-19 14:00:00	2017-10-19 16:00:00	FALSE	8821	8821
8822	910	2017-10-10 14:00:00	2017-10-10 15:30:00	FALSE	8822	8822
8823	3380	2017-10-17 14:00:00	2017-10-17 15:30:00	FALSE	8823	8823
8827	430	2017-10-17 10:00:00	2017-10-17 11:45:00	FALSE	8827	8827
8828	540	2017-10-11 14:00:00	2017-10-11 15:45:00	FALSE	8828	8828
8829	540	2017-10-18 14:00:00	2017-10-18 15:45:00	FALSE	8829	8829
8830	560	2017-10-13 15:00:00	2017-10-13 17:00:00	FALSE	8830	8830
8831	6410	2017-10-18 14:30:00	2017-10-18 16:00:00	FALSE	8831	8831
8832	130	2017-10-16 11:00:00	2017-10-16 15:00:00	FALSE	8832	8832
8833	1390	2017-10-10 10:20:00	2017-10-10 16:30:00	FALSE	8833	8833
8834	1020	2017-10-21 14:30:00	2017-10-21 17:00:00	FALSE	8834	8834
8835	4730	2017-10-10 07:00:00	2017-10-10 17:15:00	FALSE	8835	8835
8836	4730	2017-10-17 07:00:00	2017-10-17 17:15:00	FALSE	8836	8836
8837	620	2017-10-14 10:00:00	2017-10-14 12:00:00	FALSE	8837	8837
8838	2680	2017-10-10 13:30:00	2017-10-10 15:30:00	FALSE	8838	8838
8839	1101	2017-10-11 14:00:00	2017-10-11 16:30:00	FALSE	8839	8839
8840	1100	2017-10-11 14:00:00	2017-10-11 16:30:00	FALSE	8840	8840
8841	6120	2017-10-09 10:00:00	2017-10-09 11:30:00	FALSE	8841	8841
8842	1260	2017-10-09 14:00:00	2017-10-09 16:00:00	FALSE	8842	8842
8843	1260	2017-10-11 14:00:00	2017-10-11 16:00:00	FALSE	8843	8843
8844	780	2017-10-17 10:30:00	2017-10-17 15:00:00	FALSE	8844	8844
8845	1300	2017-10-11 13:45:00	2017-10-11 16:45:00	FALSE	8845	8845
8846	700	2017-10-19 13:00:00	2017-10-19 14:15:00	FALSE	8846	8846
8847	2660	2017-10-09 15:00:00	2017-10-09 17:00:00	FALSE	8847	8847
8848	3990	2017-10-19 15:00:00	2017-10-19 17:00:00	FALSE	8848	8848
8849	411	2017-10-12 13:45:00	2017-10-12 16:25:00	FALSE	8849	8849
8850	3120	2017-10-12 17:00:00	2017-10-12 19:00:00	FALSE	8850	8850
8851	3120	2017-10-19 17:00:00	2017-10-19 19:00:00	FALSE	8851	8851
8852	1890	2017-10-07 13:30:00	2017-10-07 16:30:00	FALSE	8852	8852
8853	2111	2017-10-10 13:30:00	2017-10-10 17:30:00	FALSE	8853	8853
8855	4180	2017-10-10 10:00:00	2017-10-10 16:00:00	FALSE	8855	8855
8856	4180	2017-10-17 10:00:00	2017-10-17 16:00:00	FALSE	8856	8856
8857	3561	2017-10-12 14:00:00	2017-10-12 16:00:00	FALSE	8857	8857
8858	3171	2017-10-09 14:00:00	2017-10-09 17:00:00	FALSE	8858	8858
8859	3171	2017-10-16 14:00:00	2017-10-16 17:00:00	FALSE	8859	8859
8860	230	2017-10-17 09:30:00	2017-10-17 11:30:00	FALSE	8860	8860
8861	340	2017-10-17 14:00:00	2017-10-17 16:00:00	FALSE	8861	8861
8862	2270	2017-10-11 09:30:00	2017-10-11 11:30:00	FALSE	8862	8862
8863	2270	2017-10-18 09:30:00	2017-10-18 11:30:00	FALSE	8863	8863
8864	2271	2017-10-11 14:00:00	2017-10-11 16:00:00	FALSE	8864	8864
8865	2271	2017-10-18 14:00:00	2017-10-18 16:00:00	FALSE	8865	8865
8867	2350	2017-10-14 09:30:00	2017-10-14 11:15:00	FALSE	8867	8867
8868	3870	2017-10-18 17:30:00	2017-10-18 18:30:00	FALSE	8868	8868
8869	6030	2017-10-11 17:30:00	2017-10-11 18:30:00	FALSE	8869	8869
8870	1360	2017-10-11 09:30:00	2017-10-11 11:00:00	FALSE	8870	8870
8871	1361	2017-10-10 09:30:00	2017-10-10 11:00:00	FALSE	8871	8871
8872	2920	2017-10-10 09:35:00	2017-10-10 15:15:00	FALSE	8872	8872
8873	1490	2017-10-09 09:30:00	2017-10-09 16:00:00	FALSE	8873	8873
8874	190	2017-10-16 09:00:00	2017-10-16 11:15:00	FALSE	8874	8874
8875	3581	2017-10-12 09:00:00	2017-10-12 11:15:00	FALSE	8875	8875
8877	2590	2017-10-17 09:00:00	2017-10-17 11:15:00	FALSE	8877	8877
8879	6420	2017-10-12 09:30:00	2017-10-12 11:00:00	FALSE	8879	8879
8880	550	2017-10-13 14:00:00	2017-10-13 16:00:00	FALSE	8880	8880
8881	550	2017-10-19 14:00:00	2017-10-19 16:00:00	FALSE	8881	8881
8882	410	2017-10-19 08:45:00	2017-10-19 11:25:00	FALSE	8882	8882
8883	2111	2017-10-12 13:30:00	2017-10-12 17:30:00	FALSE	8883	8883
8884	6430	2017-10-18 09:30:00	2017-10-18 11:00:00	FALSE	8884	8884
8885	6440	2017-10-09 14:00:00	2017-10-09 15:30:00	FALSE	8885	8885
8886	6440	2017-10-10 14:00:00	2017-10-10 15:30:00	FALSE	8886	8886
8887	6440	2017-10-16 14:00:00	2017-10-16 15:30:00	FALSE	8887	8887
8888	6440	2017-10-17 14:00:00	2017-10-17 15:30:00	FALSE	8888	8888
8889	750	2017-10-11 10:00:00	2017-10-11 15:45:00	FALSE	8889	8889
8890	750	2017-10-13 10:00:00	2017-10-13 15:45:00	FALSE	8890	8890
8891	751	2017-10-11 10:00:00	2017-10-11 15:25:00	FALSE	8891	8891
8892	751	2017-10-13 10:00:00	2017-10-13 15:25:00	FALSE	8892	8892
8893	3920	2017-10-11 09:00:00	2017-10-11 11:00:00	FALSE	8893	8893
8894	1143	2017-10-19 14:30:00	2017-10-19 16:30:00	FALSE	8894	8894
8895	150	2017-10-07 08:30:00	2017-10-07 11:30:00	FALSE	8895	8895
8896	150	2017-10-14 08:30:00	2017-10-14 11:30:00	FALSE	8896	8896
8897	6110	2017-10-10 09:15:00	2017-10-10 11:15:00	FALSE	8897	8897
8898	6110	2017-10-17 09:15:00	2017-10-17 11:15:00	FALSE	8898	8898
8899	151	2017-10-07 13:30:00	2017-10-07 16:30:00	FALSE	8899	8899
8900	151	2017-10-14 13:30:00	2017-10-14 16:30:00	FALSE	8900	8900
8901	650	2017-10-09 13:30:00	2017-10-09 17:00:00	FALSE	8901	8901
8902	650	2017-10-11 13:30:00	2017-10-11 17:00:00	FALSE	8902	8902
8903	1010	2017-10-10 17:30:00	2017-10-10 18:30:00	FALSE	8903	8903
8904	680	2017-10-18 14:00:00	2017-10-18 16:00:00	FALSE	8904	8904
8906	6080	2017-10-16 14:00:00	2017-10-16 16:00:00	FALSE	8906	8906
8907	1591	2017-10-16 09:15:00	2017-10-16 15:10:00	FALSE	8907	8907
8908	1591	2017-10-17 09:15:00	2017-10-17 15:10:00	FALSE	8908	8908
8909	1440	2017-10-12 09:30:00	2017-10-12 11:30:00	FALSE	8909	8909
8910	1440	2017-10-19 09:30:00	2017-10-19 11:30:00	FALSE	8910	8910
8911	2301	2017-10-12 08:30:00	2017-10-12 12:30:00	FALSE	8911	8911
8912	2301	2017-10-19 08:30:00	2017-10-19 12:30:00	FALSE	8912	8912
8913	6350	2017-10-09 09:30:00	2017-10-09 11:00:00	FALSE	8913	8913
8914	1710	2017-10-21 09:00:00	2017-10-21 12:00:00	FALSE	8914	8914
8915	1730	2017-10-10 09:30:00	2017-10-10 11:15:00	FALSE	8915	8915
8916	1730	2017-10-17 09:30:00	2017-10-17 11:15:00	FALSE	8916	8916
8917	6150	2017-10-09 10:00:00	2017-10-09 12:00:00	FALSE	8917	8917
8918	6150	2017-10-10 10:00:00	2017-10-10 12:00:00	FALSE	8918	8918
8919	1860	2017-10-10 14:00:00	2017-10-10 15:30:00	FALSE	8919	8919
8920	1860	2017-10-17 14:00:00	2017-10-17 15:30:00	FALSE	8920	8920
8921	1510	2017-10-19 09:30:00	2017-10-19 11:30:00	FALSE	8921	8921
8922	4480	2017-10-20 09:00:00	2017-10-20 11:00:00	TRUE	8922	8922
8923	1460	2017-10-11 13:30:00	2017-10-11 17:00:00	FALSE	8923	8923
8924	2360	2017-10-17 14:00:00	2017-10-17 16:00:00	FALSE	8924	8924
8925	2361	2017-10-10 14:00:00	2017-10-10 16:00:00	FALSE	8925	8925
8926	2980	2017-10-13 08:50:00	2017-10-13 11:00:00	FALSE	8926	8926
8927	2980	2017-10-20 08:50:00	2017-10-20 11:00:00	FALSE	8927	8927
8928	280	2017-10-09 09:00:00	2017-10-09 18:00:00	FALSE	8929	8928
8929	280	2017-10-10 09:00:00	2017-10-10 18:00:00	FALSE	8929	8928
8930	720	2017-10-17 10:00:00	2017-10-17 11:30:00	FALSE	8930	8930
8931	6160	2017-10-11 09:00:00	2017-10-11 11:30:00	FALSE	8931	8931
8932	390	2017-10-13 14:00:00	2017-10-13 16:30:00	FALSE	8932	8932
8933	390	2017-10-20 14:00:00	2017-10-20 16:30:00	FALSE	8933	8933
8934	6330	2017-10-10 09:00:00	2017-10-10 11:30:00	FALSE	8934	8934
8935	6330	2017-10-17 09:00:00	2017-10-17 11:30:00	FALSE	8935	8935
8936	710	2017-10-19 10:00:00	2017-10-19 11:30:00	TRUE	8936	8936
8937	5020	2017-10-08 10:00:00	2017-10-08 17:00:00	FALSE	8937	8937
8938	5020	2017-10-09 10:00:00	2017-10-09 17:00:00	FALSE	8938	8938
8939	5020	2017-10-10 10:00:00	2017-10-10 17:00:00	FALSE	8939	8939
8940	5020	2017-10-11 10:00:00	2017-10-11 17:00:00	FALSE	8940	8940
8941	5020	2017-10-12 10:00:00	2017-10-12 17:00:00	FALSE	8941	8941
8942	730	2017-10-10 09:10:00	2017-10-10 10:50:00	FALSE	8942	8942
8943	730	2017-10-17 09:10:00	2017-10-17 10:50:00	FALSE	8943	8943
8944	6300	2017-10-10 09:45:00	2017-10-10 11:30:00	FALSE	8944	8944
8946	6210	2017-10-12 09:00:00	2017-10-12 12:00:00	FALSE	8946	8946
8947	6210	2017-10-17 09:00:00	2017-10-17 12:00:00	FALSE	8947	8947
8948	3750	2017-10-18 14:00:00	2017-10-18 17:00:00	FALSE	8948	8948
8949	6220	2017-10-19 09:30:00	2017-10-19 10:30:00	FALSE	8949	8949
8950	770	2017-10-13 10:00:00	2017-10-13 11:30:00	TRUE	8950	8950
8951	770	2017-10-20 10:00:00	2017-10-20 11:30:00	TRUE	8951	8951
8952	790	2017-10-11 10:00:00	2017-10-11 11:30:00	FALSE	8952	8952
8953	790	2017-10-18 10:00:00	2017-10-18 11:30:00	FALSE	8953	8953
8954	6161	2017-10-18 09:00:00	2017-10-18 11:30:00	FALSE	8954	8954
8955	3150	2017-10-12 09:30:00	2017-10-12 11:15:00	FALSE	8955	8955
8956	6450	2017-10-19 14:00:00	2017-10-19 17:00:00	FALSE	8956	8956
8957	1991	2017-10-13 14:50:00	2017-10-13 16:30:00	FALSE	8957	8957
8958	3670	2017-10-13 14:00:00	2017-10-13 16:00:00	FALSE	8958	8958
8959	250	2017-10-09 13:30:00	2017-10-09 15:45:00	FALSE	8959	8959
8960	830	2017-10-19 09:30:00	2017-10-19 11:15:00	FALSE	8960	8960
8963	3650	2017-10-11 14:30:00	2017-10-11 17:30:00	FALSE	8963	8963
8964	3650	2017-10-18 14:30:00	2017-10-18 17:30:00	FALSE	8964	8964
8965	6460	2017-10-09 14:00:00	2017-10-09 16:30:00	FALSE	8965	8965
8966	850	2017-10-09 14:00:00	2017-10-09 17:00:00	FALSE	8966	8966
8967	850	2017-10-16 14:00:00	2017-10-16 17:00:00	FALSE	8967	8967
8972	870	2017-10-13 14:00:00	2017-10-13 16:00:00	FALSE	8972	8972
8973	870	2017-10-20 14:00:00	2017-10-20 16:00:00	FALSE	8973	8973
8974	4760	2017-10-09 09:00:00	2017-10-09 17:00:00	FALSE	8974	8974
8975	4760	2017-10-11 09:00:00	2017-10-11 17:00:00	FALSE	8975	8975
8976	4760	2017-10-16 09:00:00	2017-10-16 17:00:00	FALSE	8976	8976
8977	4760	2017-10-18 09:00:00	2017-10-18 17:00:00	FALSE	8977	8977
8978	630	2017-10-19 13:30:00	2017-10-19 17:00:00	FALSE	8978	8978
8979	2800	2017-10-19 09:35:00	2017-10-19 11:20:00	FALSE	8979	8979
8980	2801	2017-10-19 14:35:00	2017-10-19 16:20:00	FALSE	8980	8980
8981	2802	2017-10-20 09:45:00	2017-10-20 11:15:00	FALSE	8981	8981
8982	2803	2017-10-20 14:45:00	2017-10-20 16:15:00	FALSE	8982	8982
8983	80	2017-10-11 17:30:00	2017-10-11 19:00:00	FALSE	8983	8983
8984	80	2017-10-18 17:30:00	2017-10-18 19:00:00	FALSE	8984	8984
8985	1870	2017-10-11 14:00:00	2017-10-11 15:30:00	FALSE	8985	8985
8987	2930	2017-10-17 09:00:00	2017-10-17 11:30:00	FALSE	8987	8987
8989	6470	2017-10-11 09:00:00	2017-10-11 10:15:00	FALSE	8989	8989
8990	3450	2017-10-18 14:00:00	2017-10-18 16:30:00	FALSE	8990	8990
8991	1990	2017-10-09 14:00:00	2017-10-09 17:00:00	FALSE	8991	8991
8992	3430	2017-10-11 14:00:00	2017-10-11 17:00:00	FALSE	8992	8992
8993	2330	2017-10-09 09:00:00	2017-10-09 10:30:00	FALSE	8993	8993
8994	6311	2017-10-09 10:30:00	2017-10-09 12:00:00	FALSE	8994	8994
8995	2333	2017-10-09 14:30:00	2017-10-09 16:00:00	FALSE	8995	8995
8996	6310	2017-10-09 13:00:00	2017-10-09 14:30:00	FALSE	8996	8996
8997	2520	2017-10-13 13:30:00	2017-10-13 16:00:00	FALSE	8997	8997
8998	2520	2017-10-20 13:30:00	2017-10-20 16:00:00	FALSE	8998	8998
8999	820	2017-10-07 10:00:00	2017-10-07 12:00:00	FALSE	8999	8999
9000	2840	2017-10-12 09:00:00	2017-10-12 11:00:00	FALSE	9000	9000
9001	2840	2017-10-19 09:00:00	2017-10-19 11:00:00	FALSE	9001	9001
9002	3001	2017-10-13 13:30:00	2017-10-13 16:30:00	FALSE	9002	9002
9003	60	2017-10-16 09:00:00	2017-10-16 11:30:00	FALSE	9003	9003
9004	70	2017-10-16 13:30:00	2017-10-16 16:30:00	FALSE	9004	9004
9005	440	2017-10-17 09:00:00	2017-10-17 12:00:00	FALSE	9005	9005
9006	1550	2017-10-09 14:00:00	2017-10-09 17:00:00	FALSE	9006	9006
9007	1550	2017-10-18 14:00:00	2017-10-18 17:00:00	FALSE	9007	9007
9008	1520	2017-10-19 09:00:00	2017-10-19 16:00:00	FALSE	9008	9008
9009	670	2017-10-18 10:45:00	2017-10-18 14:50:00	FALSE	9009	9009
9010	510	2017-10-12 14:25:00	2017-10-12 16:00:00	FALSE	9010	9010
9011	510	2017-10-19 14:25:00	2017-10-19 16:00:00	FALSE	9011	9011
9012	4540	2017-10-10 07:00:00	2017-10-10 17:00:00	FALSE	9012	9012
9013	4540	2017-10-17 07:00:00	2017-10-17 17:00:00	FALSE	9013	9013
9014	3130	2017-10-19 08:25:00	2017-10-19 11:20:00	TRUE	9014	9014
9015	3131	2017-10-19 13:00:00	2017-10-19 16:20:00	TRUE	9015	9015
9016	6200	2017-10-13 09:45:00	2017-10-13 11:45:00	FALSE	9016	9016
9017	6200	2017-10-19 09:45:00	2017-10-19 11:45:00	FALSE	9017	9017
9018	6201	2017-10-13 13:45:00	2017-10-13 15:45:00	FALSE	9018	9018
9019	6201	2017-10-19 13:45:00	2017-10-19 15:45:00	FALSE	9019	9019
9020	4650	2017-10-18 07:30:00	2017-10-18 17:00:00	FALSE	9020	9020
9021	4650	2017-10-19 07:30:00	2017-10-19 17:00:00	FALSE	9021	9021
9022	4600	2017-10-11 09:00:00	2017-10-11 17:30:00	FALSE	9022	9022
9023	4530	2017-10-11 07:00:00	2017-10-11 16:45:00	FALSE	9023	9023
9024	4530	2017-10-18 07:00:00	2017-10-18 16:45:00	FALSE	9024	9024
9025	6480	2017-10-12 09:00:00	2017-10-12 11:30:00	FALSE	9025	9025
9026	2140	2017-10-10 15:00:00	2017-10-10 16:30:00	FALSE	9026	9026
9027	2140	2017-10-11 15:00:00	2017-10-11 16:30:00	FALSE	9027	9027
9028	2140	2017-10-12 15:00:00	2017-10-12 16:30:00	FALSE	9028	9028
9029	2140	2017-10-17 15:00:00	2017-10-17 16:30:00	FALSE	9029	9029
9030	2140	2017-10-18 15:00:00	2017-10-18 16:30:00	FALSE	9030	9030
9031	2140	2017-10-19 15:00:00	2017-10-19 16:30:00	FALSE	9031	9031
9032	5010			FALSE	9032	9032
9033	5010			FALSE	9033	9033
9034	5010			FALSE	9034	9034
9035	5010			FALSE	9035	9035
9036	5010			FALSE	9036	9036
9037	5010			FALSE	9037	9037
9038	5010			FALSE	9038	9038
9039	5010			FALSE	9039	9039
9040	5010			FALSE	9040	9040
9041	5010			FALSE	9041	9041
9042	5010			FALSE	9042	9042
9043	5010			FALSE	9043	9043
9044	2263	2017-10-18 09:00:00	2017-10-18 11:15:00	FALSE	9044	9044
9045	4090	2017-10-10 08:30:00	2017-10-10 12:00:00	FALSE	9045	9045
9046	4090	2017-10-17 08:30:00	2017-10-17 12:00:00	FALSE	9046	9046
9047	2280			FALSE	9047	9047
9048	2280			FALSE	9048	9048
9049	2280			FALSE	9049	9049
9050	2280			FALSE	9050	9050
9051	2280			FALSE	9051	9051
9052	2280			FALSE	9052	9052
9053	2280			FALSE	9053	9053
9054	2280			FALSE	9054	9054
9055	2380	2017-10-11 14:00:00	2017-10-11 16:00:00	FALSE	9055	9055
9056	2380	2017-10-18 14:00:00	2017-10-18 16:00:00	FALSE	9056	9056
9057	4200	2017-10-11 09:00:00	2017-10-11 18:00:00	FALSE	9057	9057
9058	4200	2017-10-18 09:00:00	2017-10-18 18:00:00	FALSE	9058	9058
9059	4510	2017-10-11 09:00:00	2017-10-11 17:00:00	FALSE	9059	9059
9060	4510	2017-10-18 09:00:00	2017-10-18 17:00:00	FALSE	9060	9060
9061	4310	2017-10-09 07:00:00	2017-10-09 17:00:00	FALSE	9061	9061
9062	4310	2017-10-16 07:00:00	2017-10-16 17:00:00	FALSE	9062	9062
9063	6190	2017-10-10 09:30:00	2017-10-10 10:45:00	FALSE	9063	9063
9064	6490	2017-10-12 09:00:00	2017-10-12 12:00:00	FALSE	9064	9064
9065	6490	2017-10-19 09:00:00	2017-10-19 12:00:00	FALSE	9065	9065
9066	2870	2017-10-13 09:20:00	2017-10-13 15:30:00	FALSE	9066	9066
9067	2870	2017-10-16 09:20:00	2017-10-16 15:30:00	FALSE	9067	9067
9068	2870	2017-10-20 09:20:00	2017-10-20 15:30:00	FALSE	9068	9068
9069	1040	2017-10-17 14:00:00	2017-10-17 16:30:00	FALSE	9069	9069
9070	2060	2017-10-09 09:00:00	2017-10-09 17:00:00	FALSE	9070	9070
9071	4340	2017-10-18 08:00:00	2017-10-18 17:00:00	FALSE	9071	9071
9072	4330	2017-10-18 08:00:00	2017-10-18 17:00:00	FALSE	9072	9072
9073	4320	2017-10-18 08:30:00	2017-10-18 17:00:00	FALSE	9073	9073
9074	6500	2017-10-16 10:00:00	2017-10-16 12:00:00	FALSE	9074	9074
9078	900	2017-10-10 09:30:00	2017-10-10 11:00:00	FALSE	9078	9078
9079	900	2017-10-17 09:30:00	2017-10-17 11:00:00	FALSE	9079	9079
9080	6510	2017-10-16 14:00:00	2017-10-16 16:00:00	FALSE	9080	9080
9081	6520	2017-10-17 10:00:00	2017-10-17 12:00:00	FALSE	9081	9081
9082	6530	2017-10-17 14:00:00	2017-10-17 16:00:00	FALSE	9082	9082
9083	6540	2017-10-20 14:30:00	2017-10-20 16:00:00	FALSE	9083	9083
9084	121	2017-10-09 09:00:00	2017-10-09 15:30:00	FALSE	9084	9084
9085	122	2017-10-16 09:00:00	2017-10-16 15:30:00	FALSE	9085	9085
9086	1670	2017-10-11 14:30:00	2017-10-11 16:30:00	FALSE	9086	9086
9087	1670	2017-10-18 14:30:00	2017-10-18 16:30:00	FALSE	9087	9087
9088	420	2017-10-10 10:30:00	2017-10-10 12:00:00	FALSE	9088	9088
9089	420	2017-10-17 10:30:00	2017-10-17 12:00:00	FALSE	9089	9089
9090	1620	2017-10-11 09:00:00	2017-10-11 11:00:00	FALSE	9090	9090
9091	1620	2017-10-18 09:00:00	2017-10-18 11:00:00	FALSE	9091	9091
9092	3270	2017-10-10 09:00:00	2017-10-10 12:00:00	FALSE	9092	9092
9093	1250	2017-10-21 08:30:00	2017-10-21 11:30:00	FALSE	9093	9093
9094	6550	2017-10-13 14:00:00	2017-10-13 16:30:00	FALSE	9094	9094
9095	6550	2017-10-20 14:00:00	2017-10-20 16:30:00	FALSE	9095	9095
9096	940	2017-10-14 14:05:00	2017-10-14 15:50:00	FALSE	9096	9096
9097	2090	2017-10-19 18:00:00	2017-10-19 19:30:00	FALSE	9097	9097
9098	2091	2017-10-20 18:30:00	2017-10-20 20:00:00	FALSE	9098	9098
9099	160	2017-10-11 15:00:00	2017-10-11 17:00:00	FALSE	9099	9099
9100	160	2017-10-18 15:00:00	2017-10-18 17:00:00	FALSE	9100	9100
9101	460	2017-10-12 15:00:00	2017-10-12 17:00:00	FALSE	9101	9101
9102	460	2017-10-19 15:00:00	2017-10-19 17:00:00	FALSE	9102	9102
9103	2570	2017-10-16 14:00:00	2017-10-16 17:15:00	FALSE	9103	9103
9104	90	2017-10-12 17:00:00	2017-10-12 21:00:00	FALSE	9104	9104
9105	2560	2017-10-12 10:00:00	2017-10-12 14:00:00	FALSE	9105	9105
9106	2110	2017-10-11 14:00:00	2017-10-11 17:00:00	FALSE	9106	9106
9107	1080	2017-10-11 09:00:00	2017-10-11 12:00:00	FALSE	9107	9107
9108	1090	2017-10-12 09:00:00	2017-10-12 11:30:00	FALSE	9108	9108
9109	2030	2017-10-10 18:00:00	2017-10-10 19:00:00	FALSE	9109	9109
9110	2030	2017-10-17 18:00:00	2017-10-17 19:00:00	FALSE	9110	9110
9113	4502	2017-10-20 08:00:00	2017-10-20 16:30:00	FALSE	9113	9113
9114	4501	2017-10-20 07:45:00	2017-10-20 16:40:00	FALSE	9114	9114
9115	4500	2017-10-20 07:45:00	2017-10-20 16:40:00	FALSE	9115	9115
9116	4503	2017-10-20 07:45:00	2017-10-20 16:40:00	FALSE	9116	9116
9117	4504	2017-10-20 07:30:00	2017-10-20 16:30:00	FALSE	9117	9117
9118	4630	2017-10-12 09:00:00	2017-10-12 15:00:00	FALSE	9118	9118
9119	4010	2017-10-09 08:00:00	2017-10-09 18:00:00	FALSE	9119	9119
9120	4010	2017-10-10 08:00:00	2017-10-10 18:00:00	FALSE	9120	9120
9121	4010	2017-10-11 08:00:00	2017-10-11 18:00:00	FALSE	9121	9121
9122	4010	2017-10-12 08:00:00	2017-10-12 18:00:00	FALSE	9122	9122
9123	4010	2017-10-13 08:00:00	2017-10-13 18:00:00	FALSE	9123	9123
9124	4010	2017-10-16 08:00:00	2017-10-16 18:00:00	FALSE	9124	9124
9125	4010	2017-10-17 08:00:00	2017-10-17 18:00:00	FALSE	9125	9125
9126	4010	2017-10-18 08:00:00	2017-10-18 18:00:00	FALSE	9126	9126
9127	4010	2017-10-19 08:00:00	2017-10-19 18:00:00	FALSE	9127	9127
9128	4010	2017-10-20 08:00:00	2017-10-20 18:00:00	FALSE	9128	9128
9129	4030	2017-10-10 07:00:00	2017-10-10 17:00:00	FALSE	9129	9129
9130	4030	2017-10-13 07:00:00	2017-10-13 17:00:00	FALSE	9130	9130
9131	4030	2017-10-17 07:00:00	2017-10-17 17:00:00	FALSE	9131	9131
9132	4080	2017-10-11 07:45:00	2017-10-11 16:30:00	FALSE	9132	9132
9133	3180	2017-10-14 09:30:00	2017-10-14 11:30:00	FALSE	9133	9133
9134	3181	2017-10-14 14:00:00	2017-10-14 16:00:00	FALSE	9134	9134
9135	3101	2017-10-11 14:00:00	2017-10-11 16:00:00	FALSE	9135	9135
9136	3101	2017-10-13 14:00:00	2017-10-13 16:00:00	FALSE	9136	9136
9137	3101	2017-10-18 14:00:00	2017-10-18 16:00:00	FALSE	9137	9137
9138	3101	2017-10-20 14:00:00	2017-10-20 16:00:00	FALSE	9138	9138
9139	6370	2017-10-13 14:00:00	2017-10-13 16:00:00	FALSE	9139	9139
9140	6370	2017-10-20 14:00:00	2017-10-20 16:00:00	FALSE	9140	9140
9141	4361	2017-10-09 08:30:00	2017-10-09 16:30:00	FALSE	9141	9141
9142	4361	2017-10-11 08:30:00	2017-10-11 16:30:00	FALSE	9142	9142
9143	4361	2017-10-18 08:30:00	2017-10-18 16:30:00	FALSE	9143	9143
9144	4361	2017-10-20 08:30:00	2017-10-20 16:30:00	FALSE	9144	9144
9145	6180	2017-10-11 09:00:00	2017-10-11 11:30:00	FALSE	9145	9145
9146	3660	2017-10-11 14:00:00	2017-10-11 16:30:00	FALSE	9146	9146
9147	4620	2017-10-09 07:30:00	2017-10-09 14:00:00	FALSE	9147	9147
9148	4620	2017-10-10 07:30:00	2017-10-10 14:00:00	FALSE	9148	9148
9149	4620	2017-10-12 07:30:00	2017-10-12 14:00:00	FALSE	9149	9149
9150	4620	2017-10-13 07:30:00	2017-10-13 14:00:00	FALSE	9150	9150
9151	4620	2017-10-16 07:30:00	2017-10-16 14:00:00	FALSE	9151	9151
9152	4620	2017-10-17 07:30:00	2017-10-17 14:00:00	FALSE	9152	9152
9153	4620	2017-10-19 07:30:00	2017-10-19 14:00:00	FALSE	9153	9153
9154	4620	2017-10-20 07:30:00	2017-10-20 14:00:00	FALSE	9154	9154
9155	2370	2017-10-16 14:30:00	2017-10-16 16:00:00	FALSE	9155	9155
9156	4740	2017-10-10 08:00:00	2017-10-10 18:00:00	FALSE	9156	9156
9157	4740	2017-10-13 08:00:00	2017-10-13 18:00:00	FALSE	9157	9157
9158	4740	2017-10-17 08:00:00	2017-10-17 18:00:00	FALSE	9158	9158
9159	4740	2017-10-20 08:00:00	2017-10-20 18:00:00	FALSE	9159	9159
9160	4580	2017-10-12 08:00:00	2017-10-12 17:00:00	FALSE	9160	9160
9161	4580	2017-10-19 08:00:00	2017-10-19 17:00:00	FALSE	9161	9161
9162	4460	2017-10-09 08:00:00	2017-10-09 16:00:00	FALSE	9162	9162
9163	4460	2017-10-10 08:00:00	2017-10-10 16:00:00	FALSE	9163	9163
9164	4460	2017-10-11 08:00:00	2017-10-11 16:00:00	FALSE	9164	9164
9165	4460	2017-10-12 08:00:00	2017-10-12 16:00:00	FALSE	9165	9165
9166	4460	2017-10-13 08:00:00	2017-10-13 16:00:00	FALSE	9166	9166
9167	4290	2017-10-10 07:00:00	2017-10-10 17:00:00	FALSE	9167	9167
9168	4290	2017-10-17 07:00:00	2017-10-17 17:00:00	FALSE	9168	9168
9169	6560	2017-10-12 14:00:00	2017-10-12 17:00:00	FALSE	9169	9169
9170	660	2017-10-10 14:00:00	2017-10-10 17:00:00	FALSE	9170	9170
9171	660	2017-10-19 14:00:00	2017-10-19 17:00:00	FALSE	9171	9171
9172	4670	2017-10-10 09:00:00	2017-10-10 16:00:00	FALSE	9172	9172
9173	4670	2017-10-13 09:00:00	2017-10-13 16:00:00	FALSE	9173	9173
9174	4670	2017-10-17 09:00:00	2017-10-17 16:00:00	FALSE	9174	9174
9175	4670	2017-10-20 09:00:00	2017-10-20 16:00:00	FALSE	9175	9175
9176	4680	2017-10-11 07:30:00	2017-10-11 18:00:00	FALSE	9176	9176
9177	3080	2017-10-16 09:00:00	2017-10-16 12:00:00	FALSE	9177	9177
9178	3081	2017-10-16 13:30:00	2017-10-16 16:30:00	FALSE	9178	9178
9179	6260	2017-10-13 14:00:00	2017-10-13 15:30:00	FALSE	9179	9179
9180	6260	2017-10-20 14:00:00	2017-10-20 15:30:00	FALSE	9180	9180
9181	1720	2017-10-13 09:30:00	2017-10-13 11:00:00	FALSE	9181	9181
9182	1720	2017-10-20 09:30:00	2017-10-20 11:00:00	FALSE	9182	9182
9183	41	2017-10-09 14:00:00	2017-10-09 17:00:00	FALSE	9183	9183
9184	1330	2017-10-18 14:00:00	2017-10-18 15:15:00	FALSE	9184	9184
9185	170	2017-10-09 09:00:00	2017-10-09 11:00:00	FALSE	9185	9185
9186	500	2017-10-20 09:00:00	2017-10-20 12:00:00	FALSE	9186	9186
9187	1073	2017-10-14 13:30:00	2017-10-14 17:00:00	FALSE	9187	9187
9188	2173	2017-10-13 09:45:00	2017-10-13 11:30:00	FALSE	9188	9188
9189	2173	2017-10-20 09:45:00	2017-10-20 11:30:00	FALSE	9189	9189
9190	2860	2017-10-13 13:30:00	2017-10-13 15:15:00	FALSE	9190	9190
9191	2860	2017-10-20 13:30:00	2017-10-20 15:15:00	FALSE	9191	9191
9194	4560	2017-10-18 10:30:00	2017-10-18 16:30:00	FALSE	9194	9194
9196	1060	2017-10-15 17:00:00	2017-10-15 18:00:00	FALSE	9196	9196
9197	1060	2017-10-08 17:00:00	2017-10-08 18:00:00	FALSE	9197	9197
9198	1350	2017-10-13 09:00:00	2017-10-13 16:00:00	FALSE	9198	9198
9199	1130	2017-10-16 14:00:00	2017-10-16 15:30:00	FALSE	9199	9199
9200	1150	2017-10-16 10:30:00	2017-10-16 12:00:00	FALSE	9200	9200
9201	1640	2017-10-09 13:30:00	2017-10-09 15:00:00	FALSE	9201	9201
9202	1640	2017-10-16 13:30:00	2017-10-16 15:00:00	FALSE	9202	9202
9203	2004	2017-10-19 09:00:00	2017-10-19 13:00:00	FALSE	9203	9203
9204	2005	2017-10-12 10:00:00	2017-10-12 13:00:00	FALSE	9204	9204
9205	2820	2017-10-11 10:00:00	2017-10-11 15:00:00	FALSE	9205	9205
9206	2820	2017-10-18 10:00:00	2017-10-18 15:00:00	FALSE	9206	9206
9207	2850	2017-10-20 14:45:00	2017-10-20 16:30:00	FALSE	9207	9207
9208	2851	2017-10-12 14:45:00	2017-10-12 16:30:00	FALSE	9208	9208
9210	140	2017-10-17 09:00:00	2017-10-17 12:00:00	FALSE	9210	9210
9211	960	2017-10-12 14:00:00	2017-10-12 17:00:00	FALSE	9211	9211
9212	3720	2017-10-17 14:00:00	2017-10-17 17:00:00	FALSE	9212	9212
9213	3940	2017-10-18 14:00:00	2017-10-18 16:30:00	FALSE	9213	9213
9214	3730	2017-10-13 09:00:00	2017-10-13 12:00:00	FALSE	9214	9214
9215	3620	2017-10-13 13:30:00	2017-10-13 16:00:00	FALSE	9215	9215
9216	3621	2017-10-18 09:00:00	2017-10-18 11:30:00	FALSE	9216	9216
9217	380	2017-10-11 09:00:00	2017-10-11 12:00:00	FALSE	9217	9217
9218	380	2017-10-16 09:00:00	2017-10-16 12:00:00	FALSE	9218	9218
9219	1160	2017-10-11 14:00:00	2017-10-11 17:00:00	FALSE	9219	9219
9220	1160	2017-10-16 14:00:00	2017-10-16 17:00:00	FALSE	9220	9220
9221	4050	2017-10-16 09:00:00	2017-10-16 16:00:00	FALSE	9221	9221
9222	4610	2017-10-12 08:00:00	2017-10-12 18:00:00	FALSE	9222	9222
9223	4610	2017-10-19 08:00:00	2017-10-19 18:00:00	FALSE	9223	9223
9224	740	2017-10-18 10:00:00	2017-10-18 12:00:00	FALSE	9224	9224
9225	1050	2017-10-19 13:00:00	2017-10-19 14:30:00	FALSE	9225	9225
9226	1170	2017-10-20 13:00:00	2017-10-20 14:30:00	FALSE	9226	9226
9227	1180	2017-10-13 10:00:00	2017-10-13 12:00:00	TRUE	9227	9227
9230	6580	2017-10-12 13:00:00	2017-10-12 15:00:00	TRUE	9230	9230
9231	1190	2017-10-13 14:00:00	2017-10-13 16:00:00	TRUE	9231	9231
9232	1200	2017-10-13 18:00:00	2017-10-13 22:00:00	TRUE	9232	9232
9234	4110	2017-10-12 08:30:00	2017-10-12 11:30:00	FALSE	9234	9234
9236	4110	2017-10-19 08:30:00	2017-10-19 11:30:00	FALSE	9236	9236
9237	1450	2017-10-10 14:00:00	2017-10-10 16:30:00	FALSE	9237	9237
9238	4020	2017-10-10 09:00:00	2017-10-10 12:00:00	TRUE	9238	9238
9239	4020	2017-10-11 09:00:00	2017-10-11 12:00:00	TRUE	9239	9239
9240	4020	2017-10-12 09:00:00	2017-10-12 12:00:00	TRUE	9240	9240
9241	4020	2017-10-13 09:00:00	2017-10-13 12:00:00	TRUE	9241	9241
9242	4020	2017-10-17 09:00:00	2017-10-17 12:00:00	TRUE	9242	9242
9243	4020	2017-10-18 09:00:00	2017-10-18 12:00:00	TRUE	9243	9243
9244	4020	2017-10-19 09:00:00	2017-10-19 12:00:00	TRUE	9244	9244
9245	4020	2017-10-20 09:00:00	2017-10-20 12:00:00	TRUE	9245	9245
9248	4110	2017-10-10 08:30:00	2017-10-10 11:30:00	FALSE	9248	9248
9249	4110	2017-10-17 08:30:00	2017-10-17 11:30:00	FALSE	9249	9249
9250	1220	2017-10-14 10:00:00	2017-10-14 11:30:00	FALSE	9250	9250
9251	140	2017-10-12 09:00:00	2017-10-12 12:00:00	FALSE	9251	9251
