# Supplementary material for: Dataset on a problem of assigning activities to children, with various optimization constraints
Source: Data Brief. 2019 Jun 21;25:104168. doi: 10.1016/j.dib.2019.104168 (PMC6612618; doi:10.1016/j.dib.2019.104168)
Supplement: Supplementary file 1 [file mmc1.zip › period.csv]

idperiod	periodbegin	periodend	periodmaxassigned
51	2017-10-07 00:00:00	2017-10-08 00:00:00	2
52	2017-10-09 00:00:00	2017-10-15 00:00:00	7
53	2017-10-16 00:00:00	2017-10-21 00:00:00	6
