# Supplementary material for: Dataset on a problem of assigning activities to children, with various optimization constraints
Source: Data Brief. 2019 Jun 21;25:104168. doi: 10.1016/j.dib.2019.104168 (PMC6612618; doi:10.1016/j.dib.2019.104168)
Supplement: Supplementary file 1 [file mmc1.zip › preference.csv]

idpreference	idoccurrence	choice	idchild
502316	8799	1	618
502325	8829	1	618
502341	8953	3	618
502336	8982	4	618
502335	8973	3	618
502332	8762	3	618
502327	9096	2	618
502337	9093	1	618
502334	8708	2	618
502343	8753	3	618
502340	9100	2	618
502328	8978	1	618
502326	8837	1	618
502342	8859	2	618
502331	9212	2	618
502333	9189	1	618
502330	8930	1	618
502324	9218	1	618
502321	8895	2	618
502339	9225	3	618
502338	8763	2	618
486794	8698	3	564
486805	8712	2	564
486795	9080	4	564
486792	8767	1	564
486797	8898	2	564
486806	9095	3	564
486807	8807	4	564
486793	8906	2	564
486804	9180	1	564
486801	8710	2	564
486800	8768	1	564
486802	8809	3	564
486796	8717	1	564
486799	9082	4	564
486803	8831	4	564
486798	8947	3	564
494042	8703	3	510
494009	9092	1	510
494016	8925	3	510
494021	9135	1	510
494004	8738	2	510
494002	9185	1	510
494043	9188	4	510
494013	9109	2	510
494024	8713	3	510
494017	8795	4	510
494036	8957	1	510
494023	9099	2	510
494033	8955	2	510
494038	9002	2	510
494029	9105	1	510
496594	8707	1	508
496587	9092	2	508
496584	8685	2	508
496596	9188	3	508
496588	8915	3	508
496583	8738	1	508
496586	9109	1	508
496589	9135	1	508
496592	8955	1	508
496590	8862	2	508
496593	9010	2	508
496595	9136	2	508
496597	8816	4	508
495066	8957	1	24
495059	9240	3	24
495052	9057	1	24
495062	9010	2	24
495092	9113	2	24
495093	9115	3	24
495081	9058	1	24
495053	9059	2	24
495072	8707	3	24
495077	9046	1	24
495075	9124	3	24
495076	9051	4	24
495049	9045	2	24
495056	9239	4	24
495051	9238	4	24
495086	9014	1	24
495083	9126	3	24
495073	9150	4	24
495050	9148	3	24
495078	9131	2	24
495047	9147	2	24
495061	9149	1	24
495070	9151	1	24
495091	9116	1	24
495088	9011	3	24
495074	9221	2	24
495048	9129	1	24
495055	8985	3	24
495080	9125	4	24
495079	9242	3	24
495071	9130	2	24
495089	9127	4	24
495046	9119	1	24
495060	9122	4	24
495082	9060	2	24
495090	9244	2	24
495094	8708	4	24
495084	9243	4	24
500025	8772	1	606
500041	8794	3	606
500191	8978	3	606
500157	8877	1	606
500115	8957	1	606
500146	9178	1	606
500172	9044	2	606
500208	8998	3	606
500093	8909	3	606
500059	8919	3	606
500169	8714	1	606
500061	9107	2	606
500098	9211	4	606
500132	9181	3	606
500138	9066	4	606
500032	8700	1	606
500183	8846	1	606
500124	8890	2	606
500201	8793	2	606
500019	8899	2	606
500020	8852	3	606
500084	9108	1	606
500192	8960	4	606
500166	9005	2	606
500037	9183	2	606
500071	8893	4	606
500196	8982	1	606
500052	8915	2	606
500050	8743	1	606
500060	8713	1	606
500214	9093	1	606
500017	8810	1	606
500188	9015	2	606
500088	9105	2	606
500067	9146	3	606
491092	9029	1	256
491107	8757	2	256
491099	9213	4	256
491106	9068	1	256
491090	9177	3	256
491095	8706	4	256
491109	8927	4	256
491087	8832	1	256
491103	8882	2	256
491098	9184	3	256
491093	8924	2	256
491101	8705	3	256
491102	8881	1	256
491096	8990	1	256
491097	8904	2	256
491091	9178	4	256
491108	8793	3	256
491104	8763	3	256
491105	8784	4	256
491089	9220	2	256
491983	9095	1	422
491982	8717	1	422
492619	8847	2	103
492648	8909	3	103
492641	8745	4	103
492629	8822	1	103
492633	9109	4	103
492647	8849	2	103
492651	8932	2	103
492638	9107	2	103
492632	9078	3	103
492646	8850	1	103
492650	8957	1	103
492634	8870	1	103
492649	8955	4	103
492652	8830	3	103
492624	8966	4	103
492617	9084	1	103
492654	9215	4	103
492631	8919	2	103
492623	8993	3	103
492640	9099	3	103
493012	8989	1	104
493015	9064	2	104
493017	9018	2	104
493020	9025	3	104
493008	8885	3	104
493018	8766	3	104
493016	9016	1	104
493013	8765	2	104
493006	8764	1	104
493019	8946	1	104
493009	8897	1	104
493010	9063	2	104
493011	8886	3	104
493007	8913	2	104
493021	8709	3	104
490637	8740	1	257
490631	8906	1	257
490607	8965	1	257
490609	8917	2	257
490622	9063	1	257
490641	8742	3	257
490642	8949	4	257
490640	9065	2	257
490644	8709	1	257
490645	9145	2	257
490623	8944	2	257
490624	8918	3	257
490621	8885	3	257
490639	8956	1	257
490633	9074	3	257
490634	9082	1	257
490643	8712	1	257
490636	8947	3	257
490629	8711	2	257
490630	8806	3	257
490635	8888	2	257
490638	8710	2	257
490632	8887	2	257
490625	8886	4	257
490626	9064	1	257
490627	8946	2	257
490628	8741	1	257
487414	8829	4	513
487418	8882	4	513
487409	8774	3	513
487404	8702	2	513
487425	8803	1	513
487412	9216	2	513
487413	8953	3	513
487422	8933	4	513
487397	8783	4	513
487416	8848	2	513
487410	8844	4	513
487419	9189	1	513
487415	8881	1	513
487386	8833	1	513
487392	8713	3	513
487382	9084	1	513
487394	8955	1	513
487405	9178	3	513
487402	8800	1	513
487399	8957	2	513
487393	8687	4	513
487389	8915	4	513
487385	8847	4	513
487403	8907	1	513
487420	9068	2	513
487390	8992	1	513
487407	8908	1	513
487383	8959	2	513
487395	8797	2	513
487406	9067	4	513
487411	9184	1	513
487398	8773	1	513
487421	8981	3	513
487401	8932	4	513
487400	9188	3	513
487384	8699	3	513
487381	8852	1	513
487396	9105	3	513
487388	9078	3	513
487408	8987	2	513
487387	8770	2	513
487417	8978	3	513
487391	8745	2	513
499003	9017	2	258
499023	9082	2	258
499017	8887	1	258
498995	9019	1	258
499011	8956	4	258
499020	9080	4	258
498997	9140	1	258
499062	8831	2	258
499028	9081	3	258
499016	8807	4	258
499013	8712	2	258
499008	8821	3	258
499019	8767	3	258
499061	8884	4	258
499060	8710	3	258
499015	8769	3	258
499022	8888	1	258
499058	8768	1	258
499030	8719	4	258
499018	9074	2	258
489567	9080	1	135
489559	8917	1	135
489570	8898	2	135
489560	8716	1	135
489571	8740	1	135
489565	9018	1	135
489564	8748	1	135
489566	9016	2	135
489562	8944	3	135
489568	8887	2	135
489561	8897	2	135
489563	8918	4	135
489569	8717	1	135
492827	8697	1	43
492815	9079	1	43
492748	9238	1	43
492749	9078	2	43
492810	8773	4	43
492814	9085	3	43
492809	8957	3	43
492796	8903	3	43
492825	8692	3	43
492801	8691	1	43
492820	9194	1	43
492744	8772	1	43
492811	8813	1	43
492819	8744	2	43
492826	9011	4	43
492824	8802	2	43
492805	9104	3	43
492797	8985	1	43
492828	8817	2	43
492806	8911	4	43
492829	8757	3	43
492747	8873	2	43
492830	8951	4	43
492831	9093	1	43
492823	8693	1	43
492813	8683	2	43
492807	8816	1	43
492746	8842	1	43
492808	8880	2	43
492818	9046	3	43
492803	8746	2	43
492812	9155	1	43
492798	8952	2	43
488296	9154	1	378
488285	9221	2	378
488290	8774	4	378
488289	9079	3	378
491533	9189	3	378
488294	9014	2	378
488293	9223	1	378
488291	9224	1	378
488284	9103	1	378
491527	9213	4	378
488295	8851	3	378
488287	9046	1	378
491532	9124	3	378
491531	8936	4	378
488288	8690	2	378
491534	8927	4	378
488298	8815	2	378
491525	9085	4	378
491526	9007	3	378
491529	9243	2	378
486495	8919	4	373
486526	8978	2	373
486498	8839	3	373
486496	8891	1	373
486532	9191	4	373
486525	9225	1	373
486488	8842	1	373
486523	8990	3	373
486507	9066	4	373
486527	8881	3	373
486499	8828	4	373
486531	9182	3	373
486504	9181	1	373
486529	8757	1	373
486501	8746	2	373
486492	8743	1	373
486516	8943	1	373
486497	8840	2	373
486521	9087	1	373
486530	8982	2	373
486518	8916	2	373
486489	8699	2	373
486503	8849	4	373
486491	9006	4	373
486485	8852	2	373
486514	9178	3	373
486494	8770	3	373
486490	9201	3	373
486533	9093	1	373
486524	8953	4	373
486502	9108	3	373
486519	8860	3	373
486520	8930	4	373
486528	8894	4	373
486522	8904	2	373
486513	9067	2	373
486500	8850	1	373
486506	8880	3	373
486534	8834	2	373
486493	9078	2	373
486484	8810	1	373
486505	9190	2	373
486509	8800	2	373
486508	9250	1	373
486515	8702	4	373
486512	8832	1	373
491450	9135	3	203
491441	9097	1	203
491447	8995	1	203
491449	8870	1	203
491446	8792	2	203
491407	9237	3	203
491413	8785	2	203
491448	9092	1	203
491406	8776	2	203
491445	8708	1	203
491439	9137	1	203
491442	9001	2	203
491425	8707	1	203
491451	8999	1	203
491428	8926	2	203
491395	8993	2	203
491416	8955	1	203
491418	9000	2	203
491487	9177	3	136
491508	8981	2	136
491470	8828	2	136
491468	8992	1	136
491474	8773	1	136
491459	8915	2	136
491498	9184	1	136
491488	9178	4	136
491452	8852	1	136
491461	8760	3	136
491499	9216	2	136
491510	8982	3	136
491481	8832	1	136
491472	8955	1	136
491478	8880	2	136
491456	8919	1	136
491490	8920	1	136
491491	8706	2	136
491484	8801	2	136
491492	8705	3	136
491507	8757	1	136
491453	8810	2	136
491454	8752	1	136
482883	8987	4	137
482878	9218	3	137
482881	8920	2	137
482890	8894	3	137
482884	8948	1	137
482891	8882	4	137
482875	8907	2	137
482886	8990	3	137
482879	9067	4	137
482889	9225	2	137
482880	8908	1	137
482887	9184	4	137
482892	8696	1	137
482897	9068	4	137
482885	8904	2	137
482893	8757	2	137
482874	8801	1	137
482888	8881	1	137
482882	8823	3	137
482894	8981	3	137
495469	8889	2	446
495493	8880	2	446
495380	8995	4	446
495479	8955	1	446
495468	9107	1	446
495371	9084	1	446
495496	8800	1	446
495492	9215	1	446
495429	8919	2	446
495378	8993	3	446
495491	9209	2	446
495494	8890	3	446
495497	8801	1	446
495472	8891	4	446
495434	8743	4	446
495427	9078	1	446
495471	8828	3	446
495495	8830	4	446
495372	8847	2	446
495431	9088	3	446
511196	9107	1	252
511603	8955	1	252
511268	8891	4	252
511244	8743	4	252
511256	8828	3	252
511280	8993	3	252
510993	9078	1	252
510748	9084	1	252
511043	9088	3	252
510760	8847	2	252
511220	8830	4	252
511184	8889	2	252
511627	9215	1	252
511018	8919	2	252
511615	9209	2	252
511172	8880	2	252
511232	8800	1	252
511208	8890	3	252
511292	8995	4	252
511639	8801	1	252
497788	9089	1	259
497769	9178	1	259
497785	9005	1	259
497812	8881	3	259
497787	8823	1	259
497799	8930	4	259
497794	9218	2	259
497811	9225	2	259
497795	9199	3	259
497802	9216	1	259
497807	8990	3	259
497797	9079	2	259
497798	8916	3	259
497796	8801	4	259
497818	8793	2	259
497806	9184	2	259
497822	9226	4	259
497820	9068	3	259
497810	8784	1	259
497809	8948	4	259
497773	8702	1	259
497817	9191	1	259
497815	8851	4	259
484217	9224	1	138
484226	9226	3	138
484225	8981	2	138
484202	9099	2	138
484218	9100	2	138
484224	9191	1	138
484201	9107	1	138
484214	8860	1	138
484220	8846	1	138
484219	8953	3	138
484215	9079	2	138
484203	8952	3	138
484204	8713	4	138
484216	8916	3	138
484223	8960	3	138
484222	8894	2	138
484227	8888	1	260
488855	8885	2	260
484229	9095	1	260
488863	8806	1	260
488859	8808	1	260
488857	8944	1	260
484228	8717	2	260
488854	8917	1	260
484230	8712	2	260
488858	9063	2	260
488861	8879	2	260
488860	8946	1	260
506205	9100	2	140
506153	8916	3	140
506192	9099	2	140
506179	9107	1	140
506218	8953	3	140
506270	8981	2	140
506140	9079	2	140
506166	9224	1	140
506257	9191	1	140
506127	8860	1	140
506231	8846	1	140
506244	8960	3	140
506548	8894	2	140
506114	8713	4	140
506283	9226	3	140
506101	8952	3	140
485922	8740	1	139
485916	9080	3	139
485924	8954	3	139
485921	9081	4	139
485932	8712	1	139
485930	8821	3	139
485920	8898	3	139
485928	9065	1	139
485925	8831	4	139
485917	8698	4	139
485918	8717	1	139
485915	9074	2	139
485933	8769	2	139
485919	8719	2	139
485934	9140	3	139
485935	8807	4	139
485929	8949	2	139
485923	8710	2	139
485931	9017	4	139
485914	8887	1	139
502755	8898	3	141
502731	8717	1	141
502791	8710	2	141
502803	8954	3	141
502779	8740	1	141
502887	8769	2	141
502743	8719	2	141
502767	9081	4	141
502875	8712	1	141
502827	9065	1	141
502839	8949	2	141
502899	9140	3	141
502815	8831	4	141
502707	9080	3	141
502719	8698	4	141
502683	8887	1	141
502851	8821	3	141
502863	9017	4	141
502695	9074	2	141
505021	8807	4	141
502131	8767	3	418
502137	8949	3	418
502134	8717	3	418
502130	9074	2	418
502135	9065	1	418
502118	8934	4	418
502139	8807	2	418
502121	9064	3	418
502140	8897	1	418
502136	8742	2	418
502127	8698	1	418
502111	8917	2	418
502133	8935	2	418
502138	9083	1	418
502110	8994	1	418
502112	8754	4	418
502119	8946	1	418
502122	9169	4	418
502125	8806	3	418
502124	9139	2	418
502108	8841	3	418
502115	8944	2	418
502123	9018	1	418
502117	8716	3	418
502132	8719	1	418
502126	8711	4	418
502120	8879	2	418
489990	8705	4	40
489949	9213	3	40
489988	9089	3	40
489984	8691	4	40
489994	9011	1	40
489939	8845	3	40
489977	9208	1	40
489972	8919	4	40
489971	9120	3	40
489917	9070	1	40
489948	8863	2	40
489944	9002	2	40
489956	8697	2	40
489916	9047	4	40
489933	9085	1	40
489979	9165	3	40
489918	8738	2	40
489957	8815	4	40
489951	9098	1	40
489938	9146	2	40
489978	8955	2	40
489940	9176	4	40
489947	9224	1	40
489986	9029	2	40
489934	9220	2	40
489937	9106	1	40
489943	8781	1	40
489995	8851	2	40
489970	9237	2	40
489950	9184	4	40
490000	9171	3	40
489935	8683	3	40
489936	9218	4	40
489954	8998	3	40
489945	9157	3	40
489946	9181	4	40
490001	9021	4	40
489919	8991	3	40
489966	9110	1	40
489968	9109	1	40
490007	9206	2	105
489992	8791	4	105
489989	9188	1	105
490013	9015	4	105
487969	9185	1	105
490009	9224	3	105
490019	9207	4	105
489996	9177	2	105
489981	9106	1	105
489985	8694	1	105
490011	9097	1	105
489993	8779	1	105
489983	9027	3	105
489991	8926	3	105
489982	9205	2	105
489998	8683	3	105
490014	8851	3	105
489974	8707	2	105
489987	8955	4	105
490010	9213	4	105
490006	9087	1	105
489967	9208	3	105
490002	8705	1	105
489931	9183	3	105
489932	8847	4	105
489999	8702	4	105
489929	8778	2	105
490005	8827	4	105
490015	8978	2	105
489969	8883	2	105
489962	8785	4	105
489960	9170	4	105
490018	9189	3	105
489958	9237	2	105
490017	8696	2	105
490004	9089	3	105
489959	8822	3	105
490016	9191	1	105
490003	9110	2	105
489953	9109	1	105
483334	8996	1	515
483350	9145	3	515
483361	8766	4	515
483349	8931	2	515
483365	8946	4	515
483351	9025	1	515
483352	8879	2	515
483344	8944	2	515
483347	8897	3	515
483363	8709	4	515
483357	8806	3	515
483335	8754	2	515
483356	8741	2	515
483343	8716	4	515
483337	8917	4	515
483348	8869	1	515
483336	8913	3	515
483345	9063	1	515
483353	8748	3	515
483354	9094	1	515
486096	8920	2	261
489075	9091	3	261
486087	8761	3	261
486076	9084	1	261
486106	8877	1	261
486077	9183	2	261
486090	9066	2	261
489081	8999	3	261
486099	9184	2	261
486073	8852	1	261
486104	8992	2	261
489086	8783	1	261
486074	8895	2	261
486094	9085	2	261
486088	8880	1	261
486086	8849	2	261
486080	8833	2	261
486093	9003	1	261
486081	8919	3	261
486079	8903	1	261
486103	8845	1	261
486098	8904	1	261
486091	8958	3	261
486105	9068	1	261
489126	8696	2	262
486061	8987	2	262
486060	8920	1	262
486058	8880	1	262
486062	8904	1	262
486052	8770	1	262
486059	8801	1	262
489120	9199	3	262
486067	9088	4	262
486054	8833	3	262
489132	8992	1	262
486069	9215	3	262
489127	8933	3	262
489124	8757	1	262
486072	8990	3	262
486053	8919	2	262
489114	8852	1	262
486050	9084	1	262
489116	9006	2	262
489117	8959	3	262
486063	8948	2	262
486057	8849	3	262
486068	9214	2	262
489115	8810	2	262
486071	8943	3	262
486070	9085	2	262
486055	8783	1	262
489136	8845	3	262
489134	8828	2	262
486056	8761	2	262
487543	8981	1	201
487509	9104	2	201
487546	9207	4	201
487488	8895	3	201
487485	8955	1	201
487571	9213	3	201
487487	8810	2	201
487510	9028	3	201
487500	8853	3	201
487572	9007	4	201
490089	8812	3	201
487486	8852	1	201
487491	8991	1	201
487504	8963	3	201
490090	8910	4	201
487548	8780	1	201
490088	9053	2	201
487545	9189	3	201
487490	8772	1	201
487489	8899	4	201
490086	9027	2	201
487501	8903	4	201
487502	8870	1	201
487498	9048	1	201
487505	8713	4	201
487499	9237	2	201
487494	8842	2	201
487531	8916	2	201
487549	9093	2	201
487550	8803	3	201
487532	9052	3	201
487496	8873	4	201
487536	9100	2	201
487511	9101	4	201
487533	9029	4	201
487495	8738	3	201
490087	8714	1	201
487539	9097	1	201
487544	9054	2	201
487530	9110	1	201
487123	9199	2	573
487118	8997	1	573
487113	8850	1	573
487111	9146	3	573
487142	8998	1	573
487141	8763	4	573
487116	8783	2	573
487143	9098	2	573
487140	8784	3	573
487145	8981	4	573
487110	9107	2	573
487124	9212	1	573
487121	8900	2	573
487112	8745	4	573
487120	8896	1	573
487137	9097	1	573
487149	9218	4	573
487138	8851	2	573
487119	8703	2	573
487125	8759	2	573
487107	9099	1	573
487148	9177	3	573
487122	9220	1	573
487126	9079	3	573
487147	8926	3	573
487133	9007	2	573
487135	9100	3	573
487144	8704	3	573
487127	9030	1	573
487146	8761	4	573
487136	8714	4	573
487150	8774	4	573
487117	9105	3	573
487069	8684	1	31
487102	8979	1	31
487097	8985	1	31
487076	8707	1	31
487095	8697	1	31
487086	9069	1	31
488952	8920	1	50
488912	8919	1	50
488967	8708	1	50
488906	8700	1	50
488974	8774	4	50
488913	8903	2	50
488930	8880	2	50
488976	9138	4	50
488973	9210	3	50
488959	8964	3	50
488929	8707	1	50
488907	8974	2	50
488946	8813	1	50
488944	9232	4	50
488971	8955	3	50
488960	8977	4	50
488972	9101	4	50
488968	8982	2	50
488921	8911	1	50
488962	8912	2	50
488917	8845	2	50
488958	8786	2	50
488918	8687	3	50
488975	8973	3	50
488915	8770	4	50
488901	8852	1	50
488965	9011	4	50
488957	8904	1	50
488909	9183	3	50
488948	9133	3	50
488914	8871	3	50
488922	9010	2	50
488916	8992	1	50
488961	8693	1	50
488953	8861	2	50
488931	9214	3	50
488947	9134	2	50
488963	8881	3	50
488920	8893	4	50
488980	8873	1	356
489003	8837	1	356
489004	8920	1	356
488989	8713	1	356
488981	8738	2	356
488979	9197	1	356
488978	8852	2	356
488986	8915	3	356
489015	8881	2	356
488982	8700	3	356
488992	8687	3	356
489017	8910	4	356
488985	8770	2	356
488987	8833	4	356
488984	8919	1	356
488991	8893	2	356
489023	9207	4	356
489007	8916	3	356
489013	8714	4	356
488977	8799	1	356
489019	8696	1	356
489011	8990	2	356
489001	8972	4	356
489000	9066	3	356
489006	8908	2	356
488997	9105	4	356
488996	9209	3	356
489014	8978	1	356
488994	9104	1	356
488993	8845	4	356
489008	8759	4	356
488998	8880	1	356
489016	9102	3	356
488995	9208	2	356
489021	8982	2	356
488983	8995	4	356
489009	8904	1	356
489024	8834	1	356
489012	9184	3	356
488999	9215	2	356
489022	9189	3	356
492931	8852	2	624
492929	8899	1	624
492956	9206	2	624
492953	8908	2	624
492947	8892	3	624
492962	8757	2	624
492943	8783	3	624
492963	8933	3	624
492934	8847	3	624
492937	8853	3	624
492961	8982	1	624
492933	8991	2	624
492939	8889	2	624
492951	8702	3	624
492948	9067	1	624
492952	9212	1	624
492942	8746	2	624
492954	8823	3	624
492932	9084	1	624
492960	8978	3	624
492935	8743	1	624
492946	9066	2	624
492959	9008	2	624
492958	8784	1	624
492941	9105	1	624
492955	9009	1	624
492950	8832	2	624
492938	8891	1	624
492936	8833	2	624
492945	8773	1	624
492940	9205	3	624
492957	8990	3	624
493668	9142	3	474
493689	8693	3	474
493671	9149	3	474
493666	9176	1	474
493667	9132	2	474
493688	9011	1	474
493690	8815	1	474
493681	8759	3	474
493678	8976	3	474
493679	8744	1	474
493664	8872	2	474
493669	9118	1	474
493692	8817	2	474
493693	8782	3	474
493684	9072	3	474
493661	8929	1	474
493682	9058	1	474
493686	9223	2	474
493680	9069	2	474
493676	9221	1	474
493683	9194	2	474
493673	9136	1	474
493675	8703	3	474
493670	9222	2	474
493663	9141	3	474
493665	9120	3	474
493674	9002	2	474
493677	8683	2	474
493659	8852	1	474
493660	8928	1	474
493662	9070	2	474
496425	8831	2	263
496363	8913	3	263
496422	8719	3	263
496420	8717	1	263
496430	9065	4	263
496416	8766	4	263
496378	8716	1	263
496413	9094	1	263
496418	8906	2	263
496388	8709	1	263
496421	8947	2	263
496407	8748	3	263
496398	8765	2	263
496382	8718	3	263
496415	8806	3	263
496414	8741	2	263
496428	8821	2	263
496419	8767	3	263
496423	9082	4	263
496417	8698	1	263
496400	9145	4	263
496362	8965	2	263
496424	8710	1	263
496429	8742	3	263
496426	8809	3	263
496399	8808	3	263
496357	8820	1	263
496427	8956	1	263
487201	8946	1	263
496379	8944	2	263
496406	9064	2	263
496507	8750	2	386
496500	9212	3	386
496483	9002	3	386
496450	8778	3	386
496472	8955	2	386
496480	9181	1	386
496482	8773	2	386
496493	8832	2	386
496471	8857	1	386
496503	8695	2	386
496444	8929	1	386
496478	9204	3	386
496494	8779	3	386
496448	8847	4	386
496497	8690	1	386
496479	8751	4	386
496517	8921	4	386
496451	8689	2	386
496462	8749	3	386
496495	8739	4	386
496516	9008	3	386
496449	9183	2	386
496463	9219	4	386
496455	9078	4	386
496460	9086	2	386
496443	8928	1	386
496509	9213	4	386
496488	8683	1	386
496504	9087	1	386
496454	9237	3	386
496502	9079	4	386
496511	9203	1	386
496485	8791	4	386
496513	9015	2	386
496457	8870	1	386
496508	8904	3	386
497933	9181	1	488
497937	8957	2	488
497957	9085	2	488
497963	8690	2	488
497940	8830	3	488
498008	8978	3	488
497942	8773	4	488
497961	9079	1	488
498006	8848	2	488
498001	9087	2	488
498003	9091	4	488
497959	8832	4	488
498023	8981	2	488
497997	9224	1	488
498004	8846	1	488
498018	9182	1	488
498002	9206	3	488
498026	9191	3	488
497946	8683	1	488
498027	9207	4	488
497953	8758	3	488
497971	8930	3	488
498016	8881	4	488
497973	8860	4	488
482957	8768	1	143
482942	8917	2	143
482953	9074	2	143
482958	9019	1	143
482960	9083	1	143
482962	9180	3	143
482963	8996	3	143
482956	8898	3	143
482965	8710	2	143
482969	8884	3	143
482954	9081	1	143
482949	9139	1	143
482955	8935	2	143
482961	9095	2	143
482967	9017	3	143
482941	8764	1	143
482948	9169	1	143
482944	8934	2	143
482945	8718	3	143
482951	9094	3	143
482964	9230	2	143
482959	8956	2	143
482952	9080	1	143
482966	8755	3	143
482946	8709	1	143
482943	8897	1	143
482950	9016	2	143
482947	9145	2	143
487475	8880	2	142
487456	8715	1	142
487476	8957	3	142
487467	8685	2	142
487474	8707	1	142
487462	8795	2	142
487465	8983	1	142
487468	8843	3	142
487461	9238	1	142
487464	8915	4	142
487470	8955	1	142
487469	8975	4	142
487463	8919	3	142
487458	8974	3	142
487466	9217	2	142
487471	8911	2	142
487459	8794	4	142
487473	8850	4	142
487472	8875	3	142
487477	9188	4	142
487448	9214	4	264
487451	8810	1	264
487452	8858	3	264
487454	8770	4	264
487439	8875	1	264
487436	8828	2	264
487447	8890	3	264
487438	8992	4	264
487443	8880	1	264
487433	8889	1	264
487427	9183	2	264
487428	8903	1	264
487450	8900	2	264
487442	9101	4	264
487437	8963	3	264
487435	8942	3	264
487434	8915	2	264
487446	8972	2	264
487449	8800	1	264
487440	8955	2	264
487441	9108	3	264
487455	9006	4	264
487426	8700	1	264
494407	8904	1	191
494395	8840	2	191
494406	8987	4	191
494408	8953	2	191
494416	8973	2	191
494415	8981	1	191
494413	9102	3	191
494401	8702	4	191
494389	8700	4	191
494410	8829	4	191
494403	8743	3	191
494411	8881	1	191
494388	8858	3	191
494391	8915	2	191
494400	9177	3	191
494386	8959	1	191
494387	9006	2	191
494404	8916	2	191
494396	8845	3	191
494398	9178	1	191
494412	8978	2	191
494405	8943	3	191
494417	9191	3	191
494382	8799	1	191
494418	8982	4	191
494399	8874	2	191
494414	8747	4	191
494390	8770	1	191
494394	8839	1	191
494402	8877	1	191
494409	9091	3	191
494393	8795	4	191
494397	8828	4	191
494537	8979	2	28
494460	8799	1	28
494521	8916	2	28
494504	9188	1	28
494547	9226	4	28
494536	8688	1	28
494500	9211	4	28
494483	9006	1	28
494498	9010	2	28
494501	9105	3	28
494507	8707	2	28
494494	9146	4	28
494550	9070	4	28
494516	9155	2	28
494519	8690	1	28
494518	9218	4	28
494484	8901	2	28
494491	8923	2	28
494544	9189	3	28
494496	8857	1	28
494485	8915	1	28
494552	8795	3	28
494538	9225	3	28
494517	9177	3	28
494540	9011	4	28
494492	8902	3	28
494486	9092	2	28
494531	9213	2	28
494490	9217	1	28
494533	9030	4	28
494551	8794	3	28
494542	8708	2	28
494508	8926	3	28
494541	8981	1	28
494515	8753	1	28
494532	9007	3	28
494528	8829	1	28
494525	8774	3	28
494510	8837	1	28
494450	8981	1	536
494424	8743	1	536
494448	8851	3	536
494451	9189	2	536
494432	8870	4	536
494454	8927	4	536
494431	8992	3	536
494438	8908	1	536
494446	8978	1	536
494439	8827	2	536
494449	9001	4	536
494433	8800	1	536
494423	8794	4	536
494421	8995	2	536
494447	8881	2	536
494437	8758	4	536
494453	9191	3	536
494422	8991	3	536
494441	9089	4	536
494442	8990	1	536
494444	8953	3	536
494428	8745	1	536
494443	8904	2	536
494420	9006	1	536
494425	8919	2	536
494419	8799	1	536
494430	8952	2	536
494440	8916	3	536
494445	9184	4	536
494434	8702	1	536
494427	9088	4	536
494426	8915	3	536
494436	9177	3	536
494435	8832	2	536
489882	8834	1	195
489853	8746	1	195
489874	8829	2	195
489852	8828	3	195
489876	8851	1	195
489881	8998	4	195
489873	8978	3	195
489840	8852	2	195
489879	8973	2	195
489877	8747	2	195
489855	9066	1	195
489849	8872	4	195
489867	9213	1	195
489869	8953	3	195
489854	8850	2	195
489856	8972	2	195
489850	9107	1	195
489878	9068	1	195
489866	8920	3	195
489859	9199	1	195
489857	8997	3	195
489880	8793	3	195
489839	8810	1	195
489851	8952	2	195
489847	8833	3	195
489863	8758	4	195
489865	8908	2	195
489845	8903	1	195
489846	8919	2	195
489861	9067	2	195
489841	8873	1	195
489883	9093	2	195
489864	8759	1	195
489862	8801	3	195
489858	8800	1	195
489742	8832	2	383
489755	8904	3	383
489930	9184	4	383
489928	9079	4	383
489765	8696	3	383
489763	8704	1	383
489734	9090	2	383
489926	8920	2	383
489726	8993	2	383
488847	8810	1	383
489778	9220	3	383
489735	9107	3	383
489759	8846	1	383
488848	8852	2	383
489739	8840	1	383
489753	9224	1	383
489754	9056	2	383
489740	9146	4	383
489764	8982	2	383
489727	9078	1	383
489730	8822	4	383
489767	8847	3	383
489741	9103	1	383
489779	9200	4	383
489725	8995	1	383
489728	8919	2	383
489762	8881	4	383
489923	8860	1	383
489761	8851	3	383
489760	8747	2	383
489729	8743	3	383
489927	8706	3	383
489766	9189	4	383
487869	8802	2	53
487828	8829	2	53
487829	8780	2	53
484419	8834	1	53
487860	8881	3	53
487859	9213	3	53
487866	9186	3	53
487847	8982	4	53
487857	9218	3	53
487851	8904	1	53
484402	8774	2	53
487863	9011	4	53
487852	8832	1	53
487854	9103	2	53
487864	9191	1	53
487891	9069	3	53
487858	8753	4	53
484410	8912	1	53
487841	8916	4	53
487870	8920	1	53
487865	8981	2	53
489461	8780	1	56
489451	8786	4	56
489450	8714	3	56
489449	8804	2	56
489444	8987	1	56
489454	8851	2	56
489453	9203	1	56
489458	8757	2	56
489455	8848	3	56
489446	8774	3	56
489456	8784	4	56
489459	9191	3	56
489448	8990	1	56
489445	9089	2	56
489465	8914	3	56
489447	9110	4	56
489440	9103	2	56
489457	9189	1	56
489462	8803	2	56
489439	8832	1	56
489460	8704	4	56
489442	8967	3	56
489443	9199	4	56
519532	8852	2	231
518849	8997	3	231
518706	8903	1	231
518719	8919	2	231
518875	9067	2	231
518732	8833	3	231
519558	9199	1	231
518823	9066	1	231
519519	8810	1	231
519693	9093	2	231
518745	8872	4	231
518862	8800	1	231
519031	8834	1	231
518810	8850	2	231
519545	8873	1	231
519018	8998	4	231
518914	8759	1	231
518797	8746	1	231
518888	8801	3	231
518901	8758	4	231
518784	8828	3	231
519641	9068	1	231
518992	8829	2	231
518836	8972	2	231
519005	8747	2	231
518927	8908	2	231
518979	8978	3	231
519680	8793	3	231
518771	8952	2	231
519654	8953	3	231
518758	9107	1	231
518966	8851	1	231
518940	8920	3	231
519667	8973	2	231
518953	9213	1	231
491072	8758	1	525
491064	8713	2	525
491084	8982	1	525
491062	8760	1	525
491075	8706	1	525
491085	8793	2	525
491076	8774	2	525
491063	8828	1	525
491071	8800	1	525
491060	9183	1	525
491074	9218	3	525
491065	9217	3	525
491077	8920	3	525
491081	8714	4	525
491070	9215	2	525
491069	9188	1	525
491068	8761	3	525
491061	9006	2	525
491078	9007	1	525
491086	9189	3	525
491073	8801	2	525
491083	9209	2	525
491082	8751	1	525
491079	8829	2	525
491080	8948	3	525
484351	9109	2	29
484350	9089	1	29
486832	8951	2	29
486823	8783	1	29
484358	8803	1	29
486836	9070	2	29
486831	9011	2	29
486828	9200	3	29
486812	8738	3	29
484352	9110	2	29
486822	9135	3	29
486821	8862	2	29
484345	9198	1	29
486824	9010	2	29
484354	8805	2	29
486827	8702	2	29
484349	9088	1	29
486830	8784	1	29
484346	9232	2	29
484357	8930	3	29
484353	8804	1	29
484344	9187	1	29
486825	8955	3	29
486826	8739	1	29
484348	8707	3	29
486834	8967	4	29
486829	8865	3	29
486820	8864	1	29
484347	8708	1	29
486835	8966	1	29
498868	8801	2	15
498856	9078	2	15
498863	8684	3	15
498864	9181	1	15
498865	9241	2	15
498858	8985	1	15
498867	8686	1	15
498860	8840	3	15
498862	9105	2	15
498869	9218	3	15
498866	8957	3	15
498855	8915	1	15
498859	8839	2	15
498857	8689	3	15
498861	8955	1	15
498836	8799	1	349
498839	8842	1	349
498838	8810	3	349
498851	8857	3	349
498843	8770	2	349
498840	8752	2	349
498842	8919	1	349
498841	8778	3	349
498854	8801	3	349
498847	9107	3	349
498837	8895	2	349
498848	8843	4	349
498849	8955	1	349
498846	8713	2	349
498852	9218	1	349
498853	8779	2	349
498850	9105	2	349
498844	8915	3	349
498845	8870	1	349
493858	8860	3	342
493868	8910	4	342
493820	8952	3	342
493805	8776	1	342
493854	9220	3	342
493856	8759	1	342
493736	9197	2	342
493806	8795	2	342
493800	8901	1	342
493847	8867	3	342
493864	8714	4	342
493843	9133	1	342
493861	9213	2	342
493860	8829	1	342
493842	8798	3	342
493734	8772	1	342
493855	8779	4	342
493874	9191	4	342
493851	8758	1	342
493807	8915	3	342
493875	8780	1	342
493818	8963	2	342
493821	8796	4	342
493831	9010	1	342
493801	8778	3	342
493827	9105	3	342
493865	9011	1	342
493816	8828	1	342
493834	9208	4	342
493857	8916	2	342
493744	8794	2	342
493873	9207	3	342
493729	8810	1	342
493837	8880	2	342
493836	8707	1	342
493869	8708	1	342
493833	8955	2	342
493871	8981	2	342
493802	9006	4	342
493862	9007	3	342
493853	9177	2	342
493814	9237	4	342
493866	8881	2	342
493844	9187	2	342
493867	8851	3	342
493859	8877	4	342
493732	8999	2	342
493848	8837	4	342
496145	8924	4	553
496147	8868	1	553
496165	8982	4	553
496131	9188	1	553
496123	8822	4	553
496126	8783	1	553
496124	8828	4	553
496129	8849	4	553
496151	8904	3	553
496133	9190	3	553
496132	8957	2	553
496140	8832	4	553
496110	8915	1	553
496122	8699	4	553
496120	8745	3	553
496127	8955	2	553
496128	8883	3	553
496143	8920	3	553
496163	8981	3	553
496119	9106	2	553
496108	8847	1	553
496161	9189	1	553
496134	8880	4	553
496142	8844	2	553
496138	8702	3	553
496114	8738	3	553
496154	8784	1	553
496136	8758	1	553
496111	9088	2	553
496162	9191	2	553
496160	8881	3	553
496153	8953	4	553
496109	9084	2	553
496113	8853	3	553
496156	8894	2	553
496169	8992	1	553
496137	8739	2	553
496141	9089	1	553
496149	8804	2	553
490221	8774	3	35
490222	8916	1	35
490225	9011	1	35
490208	8865	3	35
490215	8817	3	35
490212	8708	2	35
490220	8744	4	35
490191	8739	3	35
490207	8863	2	35
490198	9079	2	35
490216	8704	4	35
490211	9138	1	35
490193	9103	1	35
490203	9137	1	35
490192	8683	2	35
490995	8714	3	340
491000	8834	1	340
490996	9224	4	340
490964	8772	1	340
490963	8852	2	340
490979	8857	3	340
490976	8713	4	340
490978	9104	2	340
490986	8832	1	340
490994	9007	2	340
490959	8810	1	340
490970	8818	2	340
490998	8696	1	340
491004	8812	3	340
490982	8880	2	340
490985	8800	1	340
490973	8840	1	340
490968	8738	4	340
490974	8839	2	340
490997	8921	1	340
490993	8904	1	340
491003	8881	2	340
490971	8689	3	340
490966	8842	2	340
491008	8803	3	340
490983	8707	3	340
490990	8920	1	340
490977	8875	1	340
490981	8773	1	340
491001	8780	2	340
490965	8991	1	340
490980	9105	4	340
491002	8908	4	340
490972	9078	4	340
490988	8753	3	340
490975	9107	3	340
490969	8903	1	340
490989	8683	4	340
490992	8860	3	340
491005	8960	4	340
490967	9006	3	340
491007	8757	4	340
491006	9182	3	340
490991	8827	2	340
490984	9188	4	340
490987	9200	2	340
490999	8981	2	340
496524	9026	1	183
496532	9141	3	183
496540	8703	1	183
496535	9238	2	183
496525	8685	2	183
496530	9142	2	183
496542	9134	1	183
496548	9029	1	183
496526	9135	1	183
496523	8794	1	183
496534	9144	1	183
496536	9010	1	183
496541	8707	2	183
496539	9028	2	183
496533	9143	1	183
496529	9176	3	183
496549	9011	1	183
497880	9171	4	194
497882	8998	2	194
497878	9011	3	194
497857	8695	1	194
497881	8708	1	194
497847	9051	1	194
497863	9079	4	194
497859	9069	2	194
497884	9138	3	194
497862	8774	3	194
497869	8863	3	194
497865	8984	1	194
497895	8782	4	194
497876	8802	2	194
497851	8832	2	194
497855	8686	4	194
497875	8693	1	194
497874	8865	4	194
497866	9137	2	194
497854	8683	3	194
497909	8844	2	350
497907	9085	4	350
497910	9079	3	350
497913	9087	2	350
497908	8908	1	350
497905	8832	2	350
497921	9182	2	350
497919	8882	4	350
497911	8916	4	350
497906	9103	3	350
497914	8804	3	350
497923	9189	4	350
497920	8757	1	350
497917	9203	2	350
497922	9068	3	350
497918	8881	3	350
497904	8683	1	350
497915	8805	4	350
497912	8904	1	350
497916	9014	1	350
492185	8696	2	144
492175	9008	3	144
492161	8832	1	144
492168	8823	3	144
492182	8805	1	144
492166	9089	2	144
492163	9177	3	144
492174	8960	2	144
492177	8998	1	144
492183	8714	2	144
492164	8774	1	144
492173	8747	1	144
492186	8704	3	144
492162	9085	2	144
492184	9213	3	144
492099	8894	1	565
492085	9044	3	565
492080	8916	3	565
492107	9007	1	565
492091	8881	3	565
492104	9182	2	565
492068	8874	4	565
492100	8846	2	565
492078	9110	1	565
492082	8774	4	565
492105	8998	3	565
492065	8753	3	565
492084	9213	2	565
492092	8978	4	565
492086	8714	4	565
492106	9207	4	565
492079	8943	2	565
492102	8696	1	565
492111	9177	1	565
492064	9220	2	565
513075	8695	1	439
512891	9138	3	439
512904	8782	4	439
513062	9069	2	439
513101	9079	4	439
513088	8774	3	439
513049	8686	4	439
512839	8863	3	439
513903	8693	1	439
514513	8865	4	439
514500	8683	3	439
513929	9011	3	439
512826	9137	2	439
512053	9051	1	439
512813	8984	1	439
513916	8802	2	439
512852	9171	4	439
513890	8832	2	439
512878	8998	2	439
512865	8708	1	439
514525	8844	2	440
512940	9085	4	440
512952	8908	1	440
512976	8904	1	440
514561	9014	1	440
513000	8882	4	440
512928	9103	3	440
512065	8916	4	440
514585	8881	3	440
512916	8832	2	440
512964	9079	3	440
514537	9087	2	440
513941	8683	1	440
513012	8757	1	440
514549	8804	3	440
512988	8805	4	440
513024	9182	2	440
514573	9203	2	440
514597	9189	4	440
513036	9068	3	440
491970	9174	2	3
491979	8980	3	3
491963	9165	2	3
491980	9236	4	3
491968	8801	3	3
491966	8976	1	3
491978	8802	2	3
491973	9060	1	3
491976	8977	4	3
491962	8911	1	3
491964	8797	3	3
491967	9221	2	3
491975	9073	3	3
491969	8861	1	3
491977	8912	1	3
491965	8875	4	3
491971	9158	3	3
491972	9005	4	3
491974	9058	2	3
485738	8847	3	200
485737	8959	2	200
485753	8972	1	200
485764	8832	3	200
485736	8873	1	200
485750	8875	2	200
485766	8877	1	200
485758	8837	1	200
485754	8880	2	200
485743	8822	3	200
485744	8833	4	200
485765	9199	4	200
485777	8998	4	200
485768	9044	2	200
485767	9224	1	200
485745	8745	1	200
485751	9101	3	200
485755	8773	3	200
485770	8805	4	200
485776	8793	3	200
485748	8828	4	200
485763	9003	2	200
485742	8903	2	200
485760	8900	2	200
485739	9070	4	200
485757	9211	4	200
485775	8982	2	200
485773	8757	1	200
485747	9217	3	200
485778	8834	1	200
485740	8872	1	200
485749	8746	1	200
485761	8800	3	200
485769	9213	3	200
485762	8859	1	200
485771	8848	1	200
485772	8747	2	200
485746	9219	2	200
483566	8799	1	200
485756	9066	4	200
484908	9250	4	145
484905	8837	1	145
484914	8801	4	145
484888	9078	2	145
484889	9088	3	145
484890	8822	4	145
484931	8933	1	145
484918	9079	1	145
484878	8810	1	145
484920	8827	2	145
484921	8774	3	145
484930	8812	4	145
484907	9096	3	145
484887	9026	1	145
484932	8757	2	145
484933	9189	3	145
484915	9003	3	145
484904	9188	4	145
484938	8799	3	145
484881	9084	1	145
484917	8832	1	145
484884	9183	2	145
484928	8790	2	145
484892	9107	2	145
484906	8800	2	145
484894	9217	4	145
484891	9205	1	145
484924	9224	2	145
484893	9099	3	145
484926	9007	4	145
484925	9030	3	145
484902	9190	3	145
484896	9211	2	145
484929	9008	3	145
484937	8914	3	145
484899	9208	4	145
484879	8852	2	145
484916	9199	2	145
484900	8957	1	145
484898	8955	3	145
484927	8747	1	145
484901	8773	2	145
484936	8803	2	145
484923	8948	1	145
484885	8738	3	145
484897	9209	1	145
484886	8991	4	145
484935	8780	1	145
484934	9191	4	145
484922	9089	4	145
483495	9008	4	265
483497	8998	2	265
483498	8982	3	265
483486	8916	3	265
483471	8746	1	265
483485	8943	2	265
483499	8981	4	265
483467	9219	1	265
483496	8757	1	265
483494	9225	3	265
483481	9178	2	265
483480	8801	1	265
483477	9231	3	265
483490	9184	3	265
483483	9220	4	265
483461	8799	1	265
483474	9209	4	265
483493	8882	2	265
483482	9202	3	265
483473	8849	3	265
483488	8948	1	265
483484	8920	1	265
483466	9078	4	265
483468	8992	2	265
483465	8942	3	265
483472	8955	2	265
483492	8747	1	265
483470	9205	4	265
483479	8800	1	265
483463	8915	2	265
483489	8829	2	265
483475	8773	1	265
483469	9055	3	265
483476	8997	2	265
483487	8987	4	265
483478	9066	4	265
483462	8919	1	265
483491	9009	4	265
483448	8809	1	266
483458	8807	3	266
483454	8949	3	266
483452	8956	1	266
483425	8716	1	266
483449	8831	2	266
483439	8806	4	266
483444	8717	1	266
483451	8768	4	266
483435	9230	3	266
483443	9080	4	266
483442	8767	3	266
483445	8888	2	266
483446	8947	3	266
483456	8712	1	266
483450	8710	3	266
483430	8989	2	266
483426	9063	2	266
483441	8887	2	266
483429	8808	1	266
483440	9074	1	266
483457	9095	2	266
483460	8748	4	266
483438	9018	3	266
483432	8765	4	266
483431	8709	3	266
483437	9094	2	266
483459	9140	4	266
483455	9019	4	266
483447	9081	4	266
483436	8711	1	266
483428	8886	4	266
483427	8944	3	266
483434	9064	2	266
483433	8946	1	266
483453	9065	2	266
491229	8713	3	211
491238	9190	1	211
491233	9209	1	211
491227	8828	1	211
491255	8978	1	211
491223	8760	1	211
491228	9217	2	211
491224	9078	2	211
491267	8916	4	211
491244	9177	1	211
491262	8700	2	211
491245	9220	2	211
491222	9183	1	211
491266	8919	4	211
491231	8893	4	211
491251	9007	1	211
491264	8858	4	211
491239	9188	2	211
491241	9002	4	211
491263	9006	3	211
491225	8915	3	211
491259	8982	2	211
491215	8810	1	211
[truncated: 14,686 more rows]
